# Supplementary material for: Allelic expression imbalance of PIK3CA mutations is frequent in breast cancer and prognostically significant
Source: NPJ Breast Cancer. 2022 Jun 8;8:71. doi: 10.1038/s41523-022-00435-9 (PMC9177727; doi:10.1038/s41523-022-00435-9)
Supplement: Supplementary file 2 — Supplementary Tables Revised [file 41523_2022_435_MOESM2_ESM.xlsx]

## Sheet: SuppTable1
Supplementary Table 1: Linkage disequilibrium between daeSNPs of PIK3CA. Data was mapped and annotated according to the “grch37/1kgpp3v5” release, European population, using SNiPA (https://snipa.helmholtz-muenchen.de).
QRSID	RSID	R2	DPRIME
rs7636454	rs4855093	0.906426	0.973715
rs7636454	rs3960984	0.900227	0.979968
rs7636454	rs9838411	0.912528	0.980181
rs7636454	rs3729679	0.223469	1
rs7636454	rs12488074	0.993696	1
rs7636454	rs7636454	1	1
rs3960984	rs4855093	0.980527	1
rs3960984	rs3960984	1	1
rs3960984	rs9838411	0.986949	1
rs3960984	rs3729679	0.204816	0.988802
rs3960984	rs12488074	0.894506	0.979943
rs3960984	rs7636454	0.900227	0.979968
rs3729679	rs4855093	0.204328	0.97796
rs3729679	rs3960984	0.204816	0.988802
rs3729679	rs9838411	0.207574	0.988921
rs3729679	rs3729679	1	1
rs3729679	rs12488074	0.224886	1
rs3729679	rs7636454	0.223469	1
rs12488074	rs4855093	0.900651	0.973682
rs12488074	rs3960984	0.894506	0.979943
rs12488074	rs9838411	0.90673	0.980157
rs12488074	rs3729679	0.224886	1
rs12488074	rs12488074	1	1
rs12488074	rs7636454	0.993696	1
rs4855093	rs4855093	1	1
rs4855093	rs3960984	0.980527	1
rs4855093	rs9838411	0.993493	1
rs4855093	rs3729679	0.204328	0.97796
rs4855093	rs12488074	0.900651	0.973682
rs4855093	rs7636454	0.906426	0.973715
rs9838411	rs4855093	0.993493	1
rs9838411	rs3960984	0.986949	1
rs9838411	rs9838411	1	1
rs9838411	rs3729679	0.207574	0.988921
rs9838411	rs12488074	0.90673	0.980157
rs9838411	rs7636454	0.912528	0.980181

## Sheet: SuppTable2
Supplementary Table 2: Results from mapping analysis of DAE data in PIK3CA.
chr	daeSNP	tsnp.pos	rsnp	rsnp.pos	pval	estimate	IntConfLow	IntConfUp	qvalue
3	rs12488074	179214560	rs10049286	179389059	0.749894	-0.0346031	-0.247332	Inf	0.995647
3	rs12488074	179214560	rs10460887	179338347	0.749894	-0.0346031	-0.247332	Inf	0.995647
3	rs12488074	179214560	rs1078749	179426153	0.0761905	0.142519	-0.222671	Inf	0.595876
3	rs12488074	179214560	rs10804876	179257620	0.988644	-0.234926	-0.416384	Inf	0.995647
3	rs12488074	179214560	rs10936987	178991676	0.130827	0.15609	-0.0956775	Inf	0.721474
3	rs12488074	179214560	rs10936990	179083091	0.978518	-0.222238	-0.335936	Inf	0.995647
3	rs12488074	179214560	rs10936996	179259286	0.651128	-0.0560607	-0.281015	Inf	0.995647
3	rs12488074	179214560	rs10937003	179397592	0.979783	-0.22766	-0.351756	Inf	0.995647
3	rs12488074	179214560	rs1170672	179250872	0.821805	-0.102952	-0.304375	Inf	0.995647
3	rs12488074	179214560	rs1170673	179252222	0.247481	0.176626	-0.0971772	Inf	0.848923
3	rs12488074	179214560	rs11706842	179154567	0.597779	-0.0239144	-0.224794	Inf	0.995647
3	rs12488074	179214560	rs11714353	179400609	0.979783	-0.22766	-0.351756	Inf	0.995647
3	rs12488074	179214560	rs11715227	179443956	0.977573	-0.214229	-0.344509	Inf	0.995647
3	rs12488074	179214560	rs11718867	179457456	0.88137	-0.169766	-0.322341	Inf	0.995647
3	rs12488074	179214560	rs11718941	179316922	0.95071	-0.200727	-0.329731	Inf	0.995647
3	rs12488074	179214560	rs11720405	179393356	0.979783	-0.22766	-0.351756	Inf	0.995647
3	rs12488074	179214560	rs11720871	179258989	0.988644	-0.234926	-0.416384	Inf	0.995647
3	rs12488074	179214560	rs1183319	179251319	0.568367	-0.0153459	-0.128309	Inf	0.995647
3	rs12488074	179214560	rs11918186	178982978	0.233333	0.169679	-0.186026	Inf	0.848923
3	rs12488074	179214560	rs11920864	179092077	0.597779	-0.0239144	-0.224794	Inf	0.995647
3	rs12488074	179214560	rs12488540	179438859	0.68891	-0.0497298	-0.230014	Inf	0.995647
3	rs12488074	179214560	rs13061218	179347428	0.95071	-0.200727	-0.329731	Inf	0.995647
3	rs12488074	179214560	rs13074663	179407797	0.910512	-0.160648	-0.322341	Inf	0.995647
3	rs12488074	179214560	rs13074744	179462344	0.278632	0.0739201	-0.0913687	Inf	0.861392
3	rs12488074	179214560	rs13076233	179274163	0.949624	-0.149596	-0.380281	Inf	0.995647
3	rs12488074	179214560	rs13082485	179190792	0.0492899	0.249453	0.0138279	Inf	0.575657
3	rs12488074	179214560	rs13083369	179391129	0.910512	-0.160648	-0.322341	Inf	0.995647
3	rs12488074	179214560	rs13084215	179303881	0.766072	-0.0547873	-0.239383	Inf	0.995647
3	rs12488074	179214560	rs13087067	179404220	0.95071	-0.200727	-0.329731	Inf	0.995647
3	rs12488074	179214560	rs13088298	179397713	0.910512	-0.160648	-0.322341	Inf	0.995647
3	rs12488074	179214560	rs13096133	179298338	0.962357	-0.160648	-0.350359	Inf	0.995647
3	rs12488074	179214560	rs13320527	179223535	0.253938	0.0762087	-0.0743614	Inf	0.848923
3	rs12488074	179214560	rs1344537	179445863	0.974328	-0.197104	-0.350359	Inf	0.995647
3	rs12488074	179214560	rs1344538	179445732	0.974328	-0.197104	-0.350359	Inf	0.995647
3	rs12488074	179214560	rs1362650	179419485	0.954494	-0.183318	-0.322341	Inf	0.995647
3	rs12488074	179214560	rs1468920	179264846	0.849437	-0.0878693	-0.255229	Inf	0.995647
3	rs12488074	179214560	rs1468922	179265031	0.959228	-0.167371	-0.329731	Inf	0.995647
3	rs12488074	179214560	rs1468923	179265081	0.959228	-0.167371	-0.329731	Inf	0.995647
3	rs12488074	179214560	rs1468924	179265181	0.880933	-0.0912839	-0.344509	Inf	0.995647
3	rs12488074	179214560	rs1542	179021806	0.297533	0.048266	-0.14759	Inf	0.890716
3	rs12488074	179214560	rs1607237	179232509	0.929874	-0.144102	-0.322484	Inf	0.995647
3	rs12488074	179214560	rs17359152	179423880	0.733333	-0.112673	-0.447464	Inf	0.995647
3	rs12488074	179214560	rs1861803	179270913	0.933941	-0.140963	-0.298402	Inf	0.995647
3	rs12488074	179214560	rs1861804	179271046	0.933941	-0.140963	-0.298402	Inf	0.995647
3	rs12488074	179214560	rs1976765	179115934	0.597779	-0.0239144	-0.224794	Inf	0.995647
3	rs12488074	179214560	rs2024497	179429383	0.568965	-0.0156288	-0.197289	Inf	0.995647
3	rs12488074	179214560	rs2032700	179322389	0.95071	-0.200727	-0.329731	Inf	0.995647
3	rs12488074	179214560	rs2111278	179416846	0.979783	-0.22766	-0.351756	Inf	0.995647
3	rs12488074	179214560	rs2111534	179372984	0.913324	-0.100474	-0.295283	Inf	0.995647
3	rs12488074	179214560	rs2287208	179444528	0.974328	-0.197104	-0.350359	Inf	0.995647
3	rs12488074	179214560	rs2287209	179391947	0.648957	-0.0252692	-0.211365	Inf	0.995647
3	rs12488074	179214560	rs2287312	179352380	0.749894	-0.0346031	-0.247332	Inf	0.995647
3	rs12488074	179214560	rs2339798	179455832	0.222566	0.112121	-0.0992659	Inf	0.848923
3	rs12488074	179214560	rs2459693	179215575	0.952274	-0.187849	-0.325228	Inf	0.995647
3	rs12488074	179214560	rs2677760	179185476	0.903497	-0.160934	-0.300241	Inf	0.995647
3	rs12488074	179214560	rs2677764	179206019	0.0492899	0.249453	0.0138279	Inf	0.575657
3	rs12488074	179214560	rs2677770	179193746	0.0305005	0.222238	0.0307614	Inf	0.53315
3	rs12488074	179214560	rs2699887	179148620	0.0305005	0.222238	0.0307614	Inf	0.53315
3	rs12488074	179214560	rs2699905	179166549	0.0305005	0.222238	0.0307614	Inf	0.53315
3	rs12488074	179214560	rs3729679	179204642	0.888488	-0.151703	-0.322484	Inf	0.995647
3	rs12488074	179214560	rs3729692	179229537	0.799871	-0.0945327	-0.27688	Inf	0.995647
3	rs12488074	179214560	rs3774225	179401210	0.749894	-0.0346031	-0.247332	Inf	0.995647
3	rs12488074	179214560	rs3806685	179321963	0.514491	0.00474855	-0.173627	Inf	0.995647
3	rs12488074	179214560	rs3853153	179389231	0.574684	-0.00757208	-0.193713	Inf	0.995647
3	rs12488074	179214560	rs3961211	179407608	0.648957	-0.0252692	-0.211365	Inf	0.995647
3	rs12488074	179214560	rs3976523	179381391	0.648957	-0.0252692	-0.211365	Inf	0.995647
3	rs12488074	179214560	rs4245917	179045826	0.778517	-0.0950927	-0.351756	Inf	0.995647
3	rs12488074	179214560	rs4256180	179054469	0.778517	-0.0950927	-0.351756	Inf	0.995647
3	rs12488074	179214560	rs4401404	179047938	0.778517	-0.0950927	-0.351756	Inf	0.995647
3	rs12488074	179214560	rs4416420	179067001	0.95071	-0.169766	-0.345702	Inf	0.995647
3	rs12488074	179214560	rs4443225	178993587	0.00952381	0.501618	0.243299	Inf	0.500529
3	rs12488074	179214560	rs4488828	179288420	0.901442	-0.100801	-0.277747	Inf	0.995647
3	rs12488074	179214560	rs4501160	178965193	0.123455	0.125222	-0.0369948	Inf	0.721474
3	rs12488074	179214560	rs4504197	179037128	0.778517	-0.0950927	-0.351756	Inf	0.995647
3	rs12488074	179214560	rs4579062	179015424	0.134228	0.117039	-0.0413265	Inf	0.721474
3	rs12488074	179214560	rs4583702	178969946	0.020447	0.212985	0.0280176	Inf	0.53315
3	rs12488074	179214560	rs4621371	178970138	0.764909	-0.0727834	-0.296652	Inf	0.995647
3	rs12488074	179214560	rs4854955	179200800	0.253938	0.0762087	-0.0743614	Inf	0.848923
3	rs12488074	179214560	rs4854957	179207079	0.821805	-0.102952	-0.304375	Inf	0.995647
3	rs12488074	179214560	rs4854984	179264705	0.849437	-0.0878693	-0.255229	Inf	0.995647
3	rs12488074	179214560	rs4854991	179279990	0.348499	0.0602075	-0.155963	Inf	0.952087
3	rs12488074	179214560	rs4855074	179450674	0.222566	0.112121	-0.0992659	Inf	0.848923
3	rs12488074	179214560	rs4855077	179462365	0.923485	-0.164759	-0.300241	Inf	0.995647
3	rs12488074	179214560	rs4855094	179160189	0.253938	0.0762087	-0.0743614	Inf	0.848923
3	rs12488074	179214560	rs4955794	179061487	0.778517	-0.0950927	-0.351756	Inf	0.995647
3	rs12488074	179214560	rs4955797	178981895	0.020447	0.212985	0.0280176	Inf	0.53315
3	rs12488074	179214560	rs4955806	179069343	0.677399	-0.0490964	-0.239383	Inf	0.995647
3	rs12488074	179214560	rs4955807	179062903	0.134228	0.117039	-0.0413265	Inf	0.721474
3	rs12488074	179214560	rs4955811	179018054	0.00952381	0.501618	0.243299	Inf	0.500529
3	rs12488074	179214560	rs6443629	179249792	0.856416	-0.0912839	-0.281015	Inf	0.995647
3	rs12488074	179214560	rs6443632	179264932	0.915289	-0.122932	-0.300241	Inf	0.995647
3	rs12488074	179214560	rs6443636	179288188	0.901442	-0.100801	-0.277747	Inf	0.995647
3	rs12488074	179214560	rs6443640	179292481	0.901442	-0.100801	-0.277747	Inf	0.995647
3	rs12488074	179214560	rs6443643	179361366	0.648957	-0.0252692	-0.211365	Inf	0.995647
3	rs12488074	179214560	rs6762743	179294212	0.572128	-0.0165543	-0.136626	Inf	0.995647
3	rs12488074	179214560	rs6769215	179037328	0.778517	-0.0950927	-0.351756	Inf	0.995647
3	rs12488074	179214560	rs6772028	179067761	0.134228	0.117039	-0.0413265	Inf	0.721474
3	rs12488074	179214560	rs6776229	179297987	0.109424	0.101333	-0.0520866	Inf	0.721474
3	rs12488074	179214560	rs6781173	179270776	0.366652	0.0510644	-0.150812	Inf	0.988184
3	rs12488074	179214560	rs6784495	179074816	0.0305005	0.222238	0.0307614	Inf	0.53315
3	rs12488074	179214560	rs6786049	179241356	0.484053	0.00476825	-0.237093	Inf	0.995647
3	rs12488074	179214560	rs6786409	179327705	0.458845	0.0239144	-0.193713	Inf	0.995647
3	rs12488074	179214560	rs6787571	178992797	0.484926	0.0129313	-0.155963	Inf	0.995647
3	rs12488074	179214560	rs6790867	179020644	0.134228	0.117039	-0.0413265	Inf	0.721474
3	rs12488074	179214560	rs6791364	178994104	0.00634921	0.329437	0.110976	Inf	0.462027
3	rs12488074	179214560	rs6793893	179030243	0.134228	0.117039	-0.0413265	Inf	0.721474
3	rs12488074	179214560	rs6794192	179310025	0.458845	0.0239144	-0.193713	Inf	0.995647
3	rs12488074	179214560	rs6794279	178970420	0.233333	0.169679	-0.186026	Inf	0.848923
3	rs12488074	179214560	rs6797848	178968251	0.130827	0.15609	-0.0956775	Inf	0.721474
3	rs12488074	179214560	rs6799756	179245109	0.484053	0.00476825	-0.237093	Inf	0.995647
3	rs12488074	179214560	rs6800015	179061758	0.134228	0.117039	-0.0413265	Inf	0.721474
3	rs12488074	179214560	rs6800994	178972456	0.484926	0.0129313	-0.155963	Inf	0.995647
3	rs12488074	179214560	rs6804195	179077009	0.253938	0.0762087	-0.0743614	Inf	0.848923
3	rs12488074	179214560	rs6804758	179352666	0.913324	-0.100474	-0.295283	Inf	0.995647
3	rs12488074	179214560	rs6805876	179340714	0.622815	-0.0230416	-0.239383	Inf	0.995647
3	rs12488074	179214560	rs7424	179017424	0.233333	0.169679	-0.186026	Inf	0.848923
3	rs12488074	179214560	rs7428403	179463149	0.273316	0.0505566	-0.125565	Inf	0.858992
3	rs12488074	179214560	rs7433609	179046675	0.778517	-0.0950927	-0.351756	Inf	0.995647
3	rs12488074	179214560	rs754574	179460067	0.273316	0.0505566	-0.125565	Inf	0.858992
3	rs12488074	179214560	rs7610174	179324187	0.84885	-0.110621	-0.296652	Inf	0.995647
3	rs12488074	179214560	rs7610252	178996561	0.897446	-0.0972594	-0.300241	Inf	0.995647
3	rs12488074	179214560	rs7611854	178971807	0.130827	0.15609	-0.0956775	Inf	0.721474
3	rs12488074	179214560	rs7612363	179002440	0.134228	0.117039	-0.0413265	Inf	0.721474
3	rs12488074	179214560	rs7612445	179455191	0.33842	0.0475296	-0.167749	Inf	0.952087
3	rs12488074	179214560	rs7618251	179457001	0.235338	0.0730345	-0.225939	Inf	0.848923
3	rs12488074	179214560	rs7618348	179426951	0.744219	-0.0483482	-0.247332	Inf	0.995647
3	rs12488074	179214560	rs7620017	179357675	0.648957	-0.0252692	-0.211365	Inf	0.995647
3	rs12488074	179214560	rs7621173	179457809	0.88137	-0.169766	-0.322341	Inf	0.995647
3	rs12488074	179214560	rs7628077	179296072	0.572128	-0.0165543	-0.136626	Inf	0.995647
3	rs12488074	179214560	rs7629064	179028837	0.00952381	0.501618	0.243299	Inf	0.500529
3	rs12488074	179214560	rs7633318	179023696	0.120679	0.136626	-0.0413265	Inf	0.721474
3	rs12488074	179214560	rs7636818	179304327	0.6992	-0.0516609	-0.211365	Inf	0.995647
3	rs12488074	179214560	rs7639391	179016334	0.134228	0.117039	-0.0413265	Inf	0.721474
3	rs12488074	179214560	rs7641889	179168821	0.597779	-0.0239144	-0.224794	Inf	0.995647
3	rs12488074	179214560	rs7644501	179327971	0.84885	-0.110621	-0.296652	Inf	0.995647
3	rs12488074	179214560	rs7645550	179250846	0.180031	0.0819134	-0.0720879	Inf	0.803346
3	rs12488074	179214560	rs7645810	179258419	0.233525	0.107464	-0.0853906	Inf	0.848923
3	rs12488074	179214560	rs7648422	179258911	0.150563	0.129694	-0.0500422	Inf	0.763776
3	rs12488074	179214560	rs7651265	179175241	0.786916	-0.0762087	-0.248154	Inf	0.995647
3	rs12488074	179214560	rs7652946	178987161	0.123455	0.125222	-0.0369948	Inf	0.721474
3	rs12488074	179214560	rs9290675	179288845	0.19334	0.118271	-0.0454612	Inf	0.828108
3	rs12488074	179214560	rs9290678	179299232	0.572128	-0.0165543	-0.136626	Inf	0.995647
3	rs12488074	179214560	rs9809291	179454418	0.235338	0.0730345	-0.225939	Inf	0.848923
3	rs12488074	179214560	rs9813206	179277869	0.348499	0.0602075	-0.155963	Inf	0.952087
3	rs12488074	179214560	rs9817488	179255237	0.150563	0.129694	-0.0500422	Inf	0.763776
3	rs12488074	179214560	rs9822116	179356827	0.913324	-0.100474	-0.295283	Inf	0.995647
3	rs12488074	179214560	rs9823044	179226184	0.253938	0.0762087	-0.0743614	Inf	0.848923
3	rs12488074	179214560	rs9841497	178969644	0.020447	0.212985	0.0280176	Inf	0.53315
3	rs12488074	179214560	rs9842103	179034990	0.897446	-0.0972594	-0.300241	Inf	0.995647
3	rs12488074	179214560	rs9850338	179460457	0.273316	0.0505566	-0.125565	Inf	0.858992
3	rs12488074	179214560	rs9856476	179278838	0.670057	-0.0378872	-0.248154	Inf	0.995647
3	rs12488074	179214560	rs9861291	179073890	0.978518	-0.222238	-0.335936	Inf	0.995647
3	rs12488074	179214560	rs9862902	178964671	0.020447	0.212985	0.0280176	Inf	0.53315
3	rs12488074	179214560	rs9865666	179375201	0.648957	-0.0252692	-0.211365	Inf	0.995647
3	rs12488074	179214560	rs9866361	179190061	0.630075	-0.0166784	-0.543477	Inf	0.995647
3	rs12488074	179214560	rs9872959	179246058	0.253938	0.0762087	-0.0743614	Inf	0.848923
3	rs12488074	179214560	rs9875304	179264721	0.651128	-0.0560607	-0.281015	Inf	0.995647
3	rs12488074	179214560	rs9968179	179095261	0.0305005	0.222238	0.0307614	Inf	0.53315
3	rs3729679	179204642	rs10049286	179389059	0.788044	-0.0717458	-0.255042	Inf	0.995647
3	rs3729679	179204642	rs10460887	179338347	0.788044	-0.0717458	-0.255042	Inf	0.995647
3	rs3729679	179204642	rs1078749	179426153	0.311659	0.060355	-0.110645	Inf	0.915619
3	rs3729679	179204642	rs10804876	179257620	0.932764	-0.130213	-0.272444	Inf	0.995647
3	rs3729679	179204642	rs10936987	178991676	0.0427561	0.216037	0.0123949	Inf	0.53315
3	rs3729679	179204642	rs10936990	179083091	0.750347	-0.0516554	-0.219177	Inf	0.995647
3	rs3729679	179204642	rs10936996	179259286	0.958804	-0.186653	-0.394327	Inf	0.995647
3	rs3729679	179204642	rs10937003	179397592	0.00525344	0.246881	0.110692	Inf	0.414146
3	rs3729679	179204642	rs1170672	179250872	0.585469	-0.0127633	-0.167323	Inf	0.995647
3	rs3729679	179204642	rs1170673	179252222	0.671184	-0.0529295	-0.232475	Inf	0.995647
3	rs3729679	179204642	rs11706842	179154567	0.850597	-0.127656	-0.288515	Inf	0.995647
3	rs3729679	179204642	rs11714353	179400609	0.00525344	0.246881	0.110692	Inf	0.414146
3	rs3729679	179204642	rs11715227	179443956	0.0231742	0.206828	0.0493723	Inf	0.53315
3	rs3729679	179204642	rs11718941	179316922	0.0960846	0.125648	-0.0564397	Inf	0.696881
3	rs3729679	179204642	rs11720405	179393356	0.00525344	0.246881	0.110692	Inf	0.414146
3	rs3729679	179204642	rs11720871	179258989	0.932764	-0.130213	-0.272444	Inf	0.995647
3	rs3729679	179204642	rs1183319	179251319	0.683443	-0.0304191	-0.198835	Inf	0.995647
3	rs3729679	179204642	rs11918186	178982978	0.0185829	0.266692	0.0751757	Inf	0.53315
3	rs3729679	179204642	rs11919383	179154118	0.940708	-0.130094	-0.296281	Inf	0.995647
3	rs3729679	179204642	rs11920864	179092077	0.850597	-0.127656	-0.288515	Inf	0.995647
3	rs3729679	179204642	rs12488074	179214560	0.972336	-0.153108	-0.315752	Inf	0.995647
3	rs3729679	179204642	rs12488540	179438859	0.031093	0.188968	0.0245211	Inf	0.53315
3	rs3729679	179204642	rs12491673	179332933	0.159053	0.255454	-0.139601	Inf	0.763776
3	rs3729679	179204642	rs12494623	179214763	0.0248043	0.160138	0.0346994	Inf	0.53315
3	rs3729679	179204642	rs13061218	179347428	0.0960846	0.125648	-0.0564397	Inf	0.696881
3	rs3729679	179204642	rs13074663	179407797	0.0333586	0.181678	0.0245211	Inf	0.53315
3	rs3729679	179204642	rs13076233	179274163	0.975325	-0.236204	-0.447699	Inf	0.995647
3	rs3729679	179204642	rs13082485	179190792	0.953648	-0.183977	-0.402108	Inf	0.995647
3	rs3729679	179204642	rs13083369	179391129	0.0333586	0.181678	0.0245211	Inf	0.53315
3	rs3729679	179204642	rs13084215	179303881	0.247546	0.0757183	-0.109721	Inf	0.848923
3	rs3729679	179204642	rs13087067	179404220	0.156139	0.15709	-0.100706	Inf	0.763776
3	rs3729679	179204642	rs13088298	179397713	0.0333586	0.181678	0.0245211	Inf	0.53315
3	rs3729679	179204642	rs13096133	179298338	0.772975	-0.0894614	-0.255042	Inf	0.995647
3	rs3729679	179204642	rs13320527	179223535	0.794347	-0.112417	-0.376461	Inf	0.995647
3	rs3729679	179204642	rs1344537	179445863	0.33891	0.0529512	-0.102713	Inf	0.952087
3	rs3729679	179204642	rs1344538	179445732	0.33891	0.0529512	-0.102713	Inf	0.952087
3	rs3729679	179204642	rs1362650	179419485	0.0755907	0.159379	-0.0293424	Inf	0.595876
3	rs3729679	179204642	rs1468920	179264846	0.480453	0.00702633	-0.143987	Inf	0.995647
3	rs3729679	179204642	rs1468922	179265031	0.480453	0.00702633	-0.143987	Inf	0.995647
3	rs3729679	179204642	rs1468923	179265081	0.480453	0.00702633	-0.143987	Inf	0.995647
3	rs3729679	179204642	rs1468924	179265181	0.480514	0.00348306	-0.135602	Inf	0.995647
3	rs3729679	179204642	rs1542	179021806	0.0186646	0.200606	0.0367508	Inf	0.53315
3	rs3729679	179204642	rs1607237	179232509	0.559312	-0.013266	-0.171991	Inf	0.995647
3	rs3729679	179204642	rs17359152	179423880	0.145149	0.281304	-0.126286	Inf	0.758624
3	rs3729679	179204642	rs17592582	179192562	0.252933	0.108259	-0.102565	Inf	0.848923
3	rs3729679	179204642	rs1861803	179270913	0.706557	-0.0564849	-0.204073	Inf	0.995647
3	rs3729679	179204642	rs1861804	179271046	0.841599	-0.0859462	-0.231738	Inf	0.995647
3	rs3729679	179204642	rs1970901	179213419	0.977348	-0.160138	-0.316489	Inf	0.995647
3	rs3729679	179204642	rs1976765	179115934	0.850597	-0.127656	-0.288515	Inf	0.995647
3	rs3729679	179204642	rs2024497	179429383	0.454178	0.0141415	-0.11488	Inf	0.995647
3	rs3729679	179204642	rs2032700	179322389	0.0960846	0.125648	-0.0564397	Inf	0.696881
3	rs3729679	179204642	rs2111278	179416846	0.00525344	0.246881	0.110692	Inf	0.414146
3	rs3729679	179204642	rs2111534	179372984	0.0629739	0.147624	-0.00849204	Inf	0.595876
3	rs3729679	179204642	rs2287208	179444528	0.33891	0.0529512	-0.102713	Inf	0.952087
3	rs3729679	179204642	rs2287209	179391947	0.760731	-0.0561609	-0.194235	Inf	0.995647
3	rs3729679	179204642	rs2287312	179352380	0.788044	-0.0717458	-0.255042	Inf	0.995647
3	rs3729679	179204642	rs2459693	179215575	0.591707	-0.0289024	-0.322024	Inf	0.995647
3	rs3729679	179204642	rs2677764	179206019	0.953648	-0.183977	-0.402108	Inf	0.995647
3	rs3729679	179204642	rs2677770	179193746	0.221404	0.0738731	-0.0671288	Inf	0.848923
3	rs3729679	179204642	rs2699887	179148620	0.216602	0.0759924	-0.0683159	Inf	0.848923
3	rs3729679	179204642	rs2699905	179166549	0.221404	0.0738731	-0.0671288	Inf	0.848923
3	rs3729679	179204642	rs3729674	179199217	0.977348	-0.160138	-0.316489	Inf	0.995647
3	rs3729679	179204642	rs3729676	179204434	0.977348	-0.160138	-0.316489	Inf	0.995647
3	rs3729679	179204642	rs3729692	179229537	0.535191	-0.00188449	-0.293314	Inf	0.995647
3	rs3729679	179204642	rs3774225	179401210	0.767411	-0.0599728	-0.254895	Inf	0.995647
3	rs3729679	179204642	rs3806685	179321963	0.788044	-0.0717458	-0.255042	Inf	0.995647
3	rs3729679	179204642	rs3853153	179389231	0.760731	-0.0561609	-0.194235	Inf	0.995647
3	rs3729679	179204642	rs3960984	179161942	0.940708	-0.130094	-0.296281	Inf	0.995647
3	rs3729679	179204642	rs3961211	179407608	0.760731	-0.0561609	-0.194235	Inf	0.995647
3	rs3729679	179204642	rs3975506	179124200	0.929982	-0.127274	-0.293314	Inf	0.995647
3	rs3729679	179204642	rs3976523	179381391	0.760731	-0.0561609	-0.194235	Inf	0.995647
3	rs3729679	179204642	rs4245917	179045826	0.519486	-0.00179913	-0.16053	Inf	0.995647
3	rs3729679	179204642	rs4256180	179054469	0.519486	-0.00179913	-0.16053	Inf	0.995647
3	rs3729679	179204642	rs4362766	178962654	0.174924	0.0807415	-0.0736091	Inf	0.803346
3	rs3729679	179204642	rs4401404	179047938	0.519486	-0.00179913	-0.16053	Inf	0.995647
3	rs3729679	179204642	rs4416420	179067001	0.509989	0.00634202	-0.171991	Inf	0.995647
3	rs3729679	179204642	rs4443225	178993587	0.848739	-0.158773	-0.592235	Inf	0.995647
3	rs3729679	179204642	rs4488828	179288420	0.659611	-0.0377333	-0.186726	Inf	0.995647
3	rs3729679	179204642	rs4501160	178965193	0.0896841	0.127656	-0.0221704	Inf	0.673343
3	rs3729679	179204642	rs4504197	179037128	0.519486	-0.00179913	-0.16053	Inf	0.995647
3	rs3729679	179204642	rs4579062	179015424	0.0356467	0.186071	0.00418772	Inf	0.53315
3	rs3729679	179204642	rs4583702	178969946	0.00425434	0.221793	0.0801801	Inf	0.414146
3	rs3729679	179204642	rs4621371	178970138	0.586595	-0.0157327	-0.17266	Inf	0.995647
3	rs3729679	179204642	rs4854955	179200800	0.794347	-0.112417	-0.376461	Inf	0.995647
3	rs3729679	179204642	rs4854957	179207079	0.585469	-0.0127633	-0.167323	Inf	0.995647
3	rs3729679	179204642	rs4854984	179264705	0.480453	0.00702633	-0.143987	Inf	0.995647
3	rs3729679	179204642	rs4854991	179279990	0.861065	-0.0849394	-0.24487	Inf	0.995647
3	rs3729679	179204642	rs4855074	179450674	0.542435	-0.0104435	-0.255042	Inf	0.995647
3	rs3729679	179204642	rs4855093	179160068	0.880154	-0.0911764	-0.259312	Inf	0.995647
3	rs3729679	179204642	rs4855094	179160189	0.794347	-0.112417	-0.376461	Inf	0.995647
3	rs3729679	179204642	rs4855095	179160854	0.929982	-0.127274	-0.293314	Inf	0.995647
3	rs3729679	179204642	rs4955794	179061487	0.519486	-0.00179913	-0.16053	Inf	0.995647
3	rs3729679	179204642	rs4955797	178981895	0.00425434	0.221793	0.0801801	Inf	0.414146
3	rs3729679	179204642	rs4955806	179069343	0.748277	-0.0743924	-0.225886	Inf	0.995647
3	rs3729679	179204642	rs4955807	179062903	0.115012	0.106143	-0.0292032	Inf	0.721474
3	rs3729679	179204642	rs4955811	179018054	0.848739	-0.158773	-0.592235	Inf	0.995647
3	rs3729679	179204642	rs6443624	179179886	0.824068	-0.0837144	-0.255861	Inf	0.995647
3	rs3729679	179204642	rs6443629	179249792	0.57628	-0.0180482	-0.179421	Inf	0.995647
3	rs3729679	179204642	rs6443632	179264932	0.94108	-0.145297	-0.283301	Inf	0.995647
3	rs3729679	179204642	rs6443636	179288188	0.659611	-0.0377333	-0.186726	Inf	0.995647
3	rs3729679	179204642	rs6443640	179292481	0.659611	-0.0377333	-0.186726	Inf	0.995647
3	rs3729679	179204642	rs6443643	179361366	0.760731	-0.0561609	-0.194235	Inf	0.995647
3	rs3729679	179204642	rs6762743	179294212	0.80795	-0.111112	-0.272849	Inf	0.995647
3	rs3729679	179204642	rs6769154	179230795	0.972336	-0.153108	-0.315752	Inf	0.995647
3	rs3729679	179204642	rs6769215	179037328	0.519486	-0.00179913	-0.16053	Inf	0.995647
3	rs3729679	179204642	rs6772028	179067761	0.115012	0.106143	-0.0292032	Inf	0.721474
3	rs3729679	179204642	rs6776229	179297987	0.755358	-0.0701546	-0.204073	Inf	0.995647
3	rs3729679	179204642	rs6781173	179270776	0.135438	0.148321	-0.0858725	Inf	0.723864
3	rs3729679	179204642	rs6784495	179074816	0.221404	0.0738731	-0.0671288	Inf	0.848923
3	rs3729679	179204642	rs6786049	179241356	0.978552	-0.229714	-0.447699	Inf	0.995647
3	rs3729679	179204642	rs6786409	179327705	0.760731	-0.0561609	-0.194235	Inf	0.995647
3	rs3729679	179204642	rs6787571	178992797	0.441724	0.0120423	-0.156893	Inf	0.995647
3	rs3729679	179204642	rs6790867	179020644	0.0356467	0.186071	0.00418772	Inf	0.53315
3	rs3729679	179204642	rs6791364	178994104	0.262185	0.0740071	-0.317133	Inf	0.84959
3	rs3729679	179204642	rs6793893	179030243	0.041622	0.183841	0.00345089	Inf	0.53315
3	rs3729679	179204642	rs6794192	179310025	0.760731	-0.0561609	-0.194235	Inf	0.995647
3	rs3729679	179204642	rs6794279	178970420	0.0185829	0.266692	0.0751757	Inf	0.53315
3	rs3729679	179204642	rs6797848	178968251	0.0427561	0.216037	0.0123949	Inf	0.53315
3	rs3729679	179204642	rs6799756	179245109	0.978552	-0.229714	-0.447699	Inf	0.995647
3	rs3729679	179204642	rs6800015	179061758	0.115012	0.106143	-0.0292032	Inf	0.721474
3	rs3729679	179204642	rs6800994	178972456	0.441724	0.0120423	-0.156893	Inf	0.995647
3	rs3729679	179204642	rs6804195	179077009	0.794347	-0.112417	-0.376461	Inf	0.995647
3	rs3729679	179204642	rs6804758	179352666	0.0629739	0.147624	-0.00849204	Inf	0.595876
3	rs3729679	179204642	rs6805876	179340714	0.878396	-0.0840636	-0.25463	Inf	0.995647
3	rs3729679	179204642	rs6806917	179143629	0.940708	-0.130094	-0.296281	Inf	0.995647
3	rs3729679	179204642	rs6807293	179137988	0.940708	-0.130094	-0.296281	Inf	0.995647
3	rs3729679	179204642	rs6810246	179241571	0.972336	-0.153108	-0.315752	Inf	0.995647
3	rs3729679	179204642	rs7372645	179109588	0.940708	-0.130094	-0.296281	Inf	0.995647
3	rs3729679	179204642	rs7424	179017424	0.0185829	0.266692	0.0751757	Inf	0.53315
3	rs3729679	179204642	rs7433609	179046675	0.519486	-0.00179913	-0.16053	Inf	0.995647
3	rs3729679	179204642	rs7610174	179324187	0.0723122	0.151568	-0.0131775	Inf	0.595876
3	rs3729679	179204642	rs7610252	178996561	0.126668	0.162034	-0.0665846	Inf	0.721474
3	rs3729679	179204642	rs7611081	179136287	0.940708	-0.130094	-0.296281	Inf	0.995647
3	rs3729679	179204642	rs7611854	178971807	0.0427561	0.216037	0.0123949	Inf	0.53315
3	rs3729679	179204642	rs7612363	179002440	0.0356467	0.186071	0.00418772	Inf	0.53315
3	rs3729679	179204642	rs7614305	179194873	0.977348	-0.160138	-0.316489	Inf	0.995647
3	rs3729679	179204642	rs7615076	179145900	0.940708	-0.130094	-0.296281	Inf	0.995647
3	rs3729679	179204642	rs7618348	179426951	0.0122699	0.199439	0.0614192	Inf	0.53315
3	rs3729679	179204642	rs7620017	179357675	0.760731	-0.0561609	-0.194235	Inf	0.995647
3	rs3729679	179204642	rs7621329	179157086	0.940708	-0.130094	-0.296281	Inf	0.995647
3	rs3729679	179204642	rs7621436	179157212	0.940708	-0.130094	-0.296281	Inf	0.995647
3	rs3729679	179204642	rs7628077	179296072	0.80795	-0.111112	-0.272849	Inf	0.995647
3	rs3729679	179204642	rs7629064	179028837	0.848739	-0.158773	-0.592235	Inf	0.995647
3	rs3729679	179204642	rs7633318	179023696	0.0356467	0.186071	0.00418772	Inf	0.53315
3	rs3729679	179204642	rs7635669	179163482	0.880154	-0.0911764	-0.259312	Inf	0.995647
3	rs3729679	179204642	rs7636454	179225280	0.977348	-0.160138	-0.316489	Inf	0.995647
3	rs3729679	179204642	rs7636818	179304327	0.924271	-0.104075	-0.273678	Inf	0.995647
3	rs3729679	179204642	rs7639391	179016334	0.0356467	0.186071	0.00418772	Inf	0.53315
3	rs3729679	179204642	rs7641889	179168821	0.850597	-0.127656	-0.288515	Inf	0.995647
3	rs3729679	179204642	rs7641983	179168921	0.880154	-0.0911764	-0.259312	Inf	0.995647
3	rs3729679	179204642	rs7644501	179327971	0.0723122	0.151568	-0.0131775	Inf	0.595876
3	rs3729679	179204642	rs7645220	178961963	0.609102	-0.0177631	-0.215922	Inf	0.995647
3	rs3729679	179204642	rs7645550	179250846	0.303149	0.0581894	-0.102744	Inf	0.893393
3	rs3729679	179204642	rs7645810	179258419	0.898203	-0.120584	-0.296102	Inf	0.995647
3	rs3729679	179204642	rs7646409	179182405	0.940708	-0.130094	-0.296281	Inf	0.995647
3	rs3729679	179204642	rs7648422	179258911	0.796639	-0.158922	-0.59213	Inf	0.995647
3	rs3729679	179204642	rs7651265	179175241	0.871661	-0.114996	-0.259312	Inf	0.995647
3	rs3729679	179204642	rs7652946	178987161	0.0896841	0.127656	-0.0221704	Inf	0.673343
3	rs3729679	179204642	rs9290675	179288845	0.880061	-0.147397	-0.434966	Inf	0.995647
3	rs3729679	179204642	rs9290678	179299232	0.80795	-0.111112	-0.272849	Inf	0.995647
3	rs3729679	179204642	rs9809291	179454418	0.299675	0.0670552	-0.127274	Inf	0.891487
3	rs3729679	179204642	rs9813206	179277869	0.861065	-0.0849394	-0.24487	Inf	0.995647
3	rs3729679	179204642	rs9817488	179255237	0.796639	-0.158922	-0.59213	Inf	0.995647
3	rs3729679	179204642	rs9821017	179076451	0.2992	0.0583544	-0.163984	Inf	0.891487
3	rs3729679	179204642	rs9822116	179356827	0.0629739	0.147624	-0.00849204	Inf	0.595876
3	rs3729679	179204642	rs9823044	179226184	0.794347	-0.112417	-0.376461	Inf	0.995647
3	rs3729679	179204642	rs9831234	179145078	0.929982	-0.127274	-0.293314	Inf	0.995647
3	rs3729679	179204642	rs9838117	179234719	0.904737	-0.101636	-0.260049	Inf	0.995647
3	rs3729679	179204642	rs9838411	179169899	0.929982	-0.127274	-0.293314	Inf	0.995647
3	rs3729679	179204642	rs9841497	178969644	0.00425434	0.221793	0.0801801	Inf	0.414146
3	rs3729679	179204642	rs9842103	179034990	0.126668	0.162034	-0.0665846	Inf	0.721474
3	rs3729679	179204642	rs9844482	179126216	0.824068	-0.0837144	-0.255861	Inf	0.995647
3	rs3729679	179204642	rs9861291	179073890	0.542435	-0.011716	-0.220904	Inf	0.995647
3	rs3729679	179204642	rs9862902	178964671	0.00425434	0.221793	0.0801801	Inf	0.414146
3	rs3729679	179204642	rs9865666	179375201	0.760731	-0.0561609	-0.194235	Inf	0.995647
3	rs3729679	179204642	rs9866361	179190061	0.889646	-0.112417	-0.293314	Inf	0.995647
3	rs3729679	179204642	rs9872959	179246058	0.794347	-0.112417	-0.376461	Inf	0.995647
3	rs3729679	179204642	rs9875304	179264721	0.958804	-0.186653	-0.394327	Inf	0.995647
3	rs3729679	179204642	rs9879637	178964180	0.0896841	0.127656	-0.0221704	Inf	0.673343
3	rs3729679	179204642	rs9968179	179095261	0.221404	0.0738731	-0.0671288	Inf	0.848923
3	rs3960984	179161942	rs10049286	179389059	0.07397	0.324999	-0.0762128	Inf	0.595876
3	rs3960984	179161942	rs10460887	179338347	0.07397	0.324999	-0.0762128	Inf	0.595876
3	rs3960984	179161942	rs10804876	179257620	0.697635	-0.0765391	-0.555548	Inf	0.995647
3	rs3960984	179161942	rs10936987	178991676	0.443609	0.0436484	-0.744483	Inf	0.995647
3	rs3960984	179161942	rs10936990	179083091	0.513731	-0.015161	-0.463124	Inf	0.995647
3	rs3960984	179161942	rs10936996	179259286	0.841604	-0.336596	-0.834824	Inf	0.995647
3	rs3960984	179161942	rs10937003	179397592	0.448622	0.0603862	-0.506398	Inf	0.995647
3	rs3960984	179161942	rs1170672	179250872	0.518797	-0.0190797	-0.796343	Inf	0.995647
3	rs3960984	179161942	rs1170673	179252222	0.329943	0.393507	-0.511513	Inf	0.951602
3	rs3960984	179161942	rs11706842	179154567	0.749894	-0.212371	-0.62098	Inf	0.995647
3	rs3960984	179161942	rs11714353	179400609	0.448622	0.0603862	-0.506398	Inf	0.995647
3	rs3960984	179161942	rs11718941	179316922	0.287218	0.203741	-0.414681	Inf	0.87086
3	rs3960984	179161942	rs11720405	179393356	0.448622	0.0603862	-0.506398	Inf	0.995647
3	rs3960984	179161942	rs11720871	179258989	0.697635	-0.0765391	-0.555548	Inf	0.995647
3	rs3960984	179161942	rs1183319	179251319	0.403902	0.101711	-0.334723	Inf	0.995647
3	rs3960984	179161942	rs11916133	178915419	0.302365	0.144062	-0.346094	Inf	0.893393
3	rs3960984	179161942	rs11918186	178982978	0.2	0.463448	-0.449458	Inf	0.828108
3	rs3960984	179161942	rs11920864	179092077	0.749894	-0.212371	-0.62098	Inf	0.995647
3	rs3960984	179161942	rs11926331	178914177	0.302365	0.144062	-0.346094	Inf	0.893393
3	rs3960984	179161942	rs13061218	179347428	0.287218	0.203741	-0.414681	Inf	0.87086
3	rs3960984	179161942	rs13074663	179407797	0.610104	-0.0453587	-0.595159	Inf	0.995647
3	rs3960984	179161942	rs13076233	179274163	0.171429	0.687256	-0.408029	Inf	0.803346
3	rs3960984	179161942	rs13082485	179190792	0.651128	-0.0734958	-0.724344	Inf	0.995647
3	rs3960984	179161942	rs13083369	179391129	0.610104	-0.0453587	-0.595159	Inf	0.995647
3	rs3960984	179161942	rs13084215	179303881	0.0422606	0.514621	0.0432743	Inf	0.53315
3	rs3960984	179161942	rs13087067	179404220	0.287218	0.203741	-0.414681	Inf	0.87086
3	rs3960984	179161942	rs13088298	179397713	0.610104	-0.0453587	-0.595159	Inf	0.995647
3	rs3960984	179161942	rs13092881	178951434	0.66158	-0.0931661	-0.62098	Inf	0.995647
3	rs3960984	179161942	rs13094795	178946469	0.66158	-0.0931661	-0.62098	Inf	0.995647
3	rs3960984	179161942	rs13096133	179298338	0.158396	0.514335	-0.215915	Inf	0.763776
3	rs3960984	179161942	rs13320527	179223535	0.0660588	0.363556	-0.0733066	Inf	0.595876
3	rs3960984	179161942	rs1468920	179264846	0.000330011	0.727772	0.454538	Inf	0.156095
3	rs3960984	179161942	rs1468922	179265031	0.00504655	0.585024	0.247926	Inf	0.414146
3	rs3960984	179161942	rs1468923	179265081	0.00504655	0.585024	0.247926	Inf	0.414146
3	rs3960984	179161942	rs1468924	179265181	0.377185	0.0975595	-0.352093	Inf	0.995647
3	rs3960984	179161942	rs1542	179021806	0.297533	0.161056	-0.338468	Inf	0.890716
3	rs3960984	179161942	rs1607237	179232509	0.572128	-0.0493607	-0.511198	Inf	0.995647
3	rs3960984	179161942	rs1861803	179270913	0.123455	0.364587	-0.0948258	Inf	0.721474
3	rs3960984	179161942	rs1861804	179271046	0.123455	0.364587	-0.0948258	Inf	0.721474
3	rs3960984	179161942	rs1976765	179115934	0.749894	-0.212371	-0.62098	Inf	0.995647
3	rs3960984	179161942	rs2032700	179322389	0.287218	0.203741	-0.414681	Inf	0.87086
3	rs3960984	179161942	rs2111534	179372984	0.0245365	0.565734	0.103364	Inf	0.53315
3	rs3960984	179161942	rs2287209	179391947	0.255781	0.21664	-0.324139	Inf	0.848923
3	rs3960984	179161942	rs2287312	179352380	0.07397	0.324999	-0.0762128	Inf	0.595876
3	rs3960984	179161942	rs2459693	179215575	0.702467	-0.15537	-0.615865	Inf	0.995647
3	rs3960984	179161942	rs2677760	179185476	0.766072	-0.213914	-0.66137	Inf	0.995647
3	rs3960984	179161942	rs2677764	179206019	0.651128	-0.0734958	-0.724344	Inf	0.995647
3	rs3960984	179161942	rs2677770	179193746	0.513731	0.015161	-0.426795	Inf	0.995647
3	rs3960984	179161942	rs2699887	179148620	0.513731	0.015161	-0.426795	Inf	0.995647
3	rs3960984	179161942	rs2699905	179166549	0.513731	0.015161	-0.426795	Inf	0.995647
3	rs3960984	179161942	rs3729679	179204642	0.596098	-0.0643769	-0.555548	Inf	0.995647
3	rs3960984	179161942	rs3729692	179229537	0.94496	-0.406353	-0.765971	Inf	0.995647
3	rs3960984	179161942	rs3774225	179401210	0.07397	0.324999	-0.0762128	Inf	0.595876
3	rs3960984	179161942	rs3806685	179321963	0.10513	0.284133	-0.202769	Inf	0.721474
3	rs3960984	179161942	rs3853153	179389231	0.327816	0.118808	-0.360679	Inf	0.948361
3	rs3960984	179161942	rs3961211	179407608	0.255781	0.21664	-0.324139	Inf	0.848923
3	rs3960984	179161942	rs3976523	179381391	0.255781	0.21664	-0.324139	Inf	0.848923
3	rs3960984	179161942	rs4245917	179045826	0.75602	-0.203741	-0.890271	Inf	0.995647
3	rs3960984	179161942	rs4256180	179054469	0.75602	-0.203741	-0.890271	Inf	0.995647
3	rs3960984	179161942	rs4362766	178962654	0.233928	0.301159	-0.17194	Inf	0.848923
3	rs3960984	179161942	rs4401404	179047938	0.75602	-0.203741	-0.890271	Inf	0.995647
3	rs3960984	179161942	rs4416420	179067001	0.618546	-0.0643627	-0.662608	Inf	0.995647
3	rs3960984	179161942	rs4443225	178993587	0.0428571	0.769698	0.0554472	Inf	0.53315
3	rs3960984	179161942	rs4488828	179288420	0.157186	0.326111	-0.138801	Inf	0.763776
3	rs3960984	179161942	rs4501160	178965193	0.250106	0.176209	-0.338468	Inf	0.848923
3	rs3960984	179161942	rs4504197	179037128	0.75602	-0.203741	-0.890271	Inf	0.995647
3	rs3960984	179161942	rs4579062	179015424	0.250106	0.176209	-0.338468	Inf	0.848923
3	rs3960984	179161942	rs4583702	178969946	0.213084	0.191926	-0.207542	Inf	0.848923
3	rs3960984	179161942	rs4611860	178935041	0.585464	-0.0519182	-1.30289	Inf	0.995647
3	rs3960984	179161942	rs4621371	178970138	0.934137	-0.40021	-0.802789	Inf	0.995647
3	rs3960984	179161942	rs4854955	179200800	0.0660588	0.363556	-0.0733066	Inf	0.595876
3	rs3960984	179161942	rs4854957	179207079	0.518797	-0.0190797	-0.796343	Inf	0.995647
3	rs3960984	179161942	rs4854984	179264705	0.000330011	0.727772	0.454538	Inf	0.156095
3	rs3960984	179161942	rs4854991	179279990	0.297533	0.182104	-0.403953	Inf	0.890716
3	rs3960984	179161942	rs4855094	179160189	0.0660588	0.363556	-0.0733066	Inf	0.595876
3	rs3960984	179161942	rs4955794	179061487	0.75602	-0.203741	-0.890271	Inf	0.995647
3	rs3960984	179161942	rs4955797	178981895	0.213084	0.191926	-0.207542	Inf	0.848923
3	rs3960984	179161942	rs4955806	179069343	0.542233	-0.0385322	-0.484895	Inf	0.995647
3	rs3960984	179161942	rs4955807	179062903	0.250106	0.176209	-0.338468	Inf	0.848923
3	rs3960984	179161942	rs4955811	179018054	0.0428571	0.769698	0.0554472	Inf	0.53315
3	rs3960984	179161942	rs5019580	178943818	0.585464	-0.0519182	-1.30289	Inf	0.995647
3	rs3960984	179161942	rs6443607	178950188	0.250106	0.176209	-0.338468	Inf	0.848923
3	rs3960984	179161942	rs6443629	179249792	0.542233	-0.0393556	-0.506398	Inf	0.995647
3	rs3960984	179161942	rs6443632	179264932	0.19334	0.271964	-0.118005	Inf	0.828108
3	rs3960984	179161942	rs6443636	179288188	0.157186	0.326111	-0.138801	Inf	0.763776
3	rs3960984	179161942	rs6443640	179292481	0.157186	0.326111	-0.138801	Inf	0.763776
3	rs3960984	179161942	rs6443643	179361366	0.255781	0.21664	-0.324139	Inf	0.848923
3	rs3960984	179161942	rs6762374	178947684	0.26763	0.163299	-0.277397	Inf	0.84959
3	rs3960984	179161942	rs6762743	179294212	0.0520959	0.523757	-0.00511488	Inf	0.586699
3	rs3960984	179161942	rs6769215	179037328	0.75602	-0.203741	-0.890271	Inf	0.995647
3	rs3960984	179161942	rs6772028	179067761	0.250106	0.176209	-0.338468	Inf	0.848923
3	rs3960984	179161942	rs6776229	179297987	0.211054	0.21664	-0.247926	Inf	0.848923
3	rs3960984	179161942	rs6781173	179270776	0.284645	0.196649	-0.346094	Inf	0.87086
3	rs3960984	179161942	rs6784495	179074816	0.513731	0.015161	-0.426795	Inf	0.995647
3	rs3960984	179161942	rs6786049	179241356	0.752519	-0.218183	-0.744483	Inf	0.995647
3	rs3960984	179161942	rs6786409	179327705	0.352252	0.110684	-0.403953	Inf	0.952087
3	rs3960984	179161942	rs6787571	178992797	0.112238	0.391599	-0.102445	Inf	0.721474
3	rs3960984	179161942	rs6790867	179020644	0.250106	0.176209	-0.338468	Inf	0.848923
3	rs3960984	179161942	rs6791364	178994104	0.158396	0.336596	-0.280849	Inf	0.763776
3	rs3960984	179161942	rs6793893	179030243	0.250106	0.176209	-0.338468	Inf	0.848923
3	rs3960984	179161942	rs6794192	179310025	0.352252	0.110684	-0.403953	Inf	0.952087
3	rs3960984	179161942	rs6794279	178970420	0.2	0.463448	-0.449458	Inf	0.828108
3	rs3960984	179161942	rs6797848	178968251	0.443609	0.0436484	-0.744483	Inf	0.995647
3	rs3960984	179161942	rs6799756	179245109	0.752519	-0.218183	-0.744483	Inf	0.995647
3	rs3960984	179161942	rs6800015	179061758	0.250106	0.176209	-0.338468	Inf	0.848923
3	rs3960984	179161942	rs6800994	178972456	0.112238	0.391599	-0.102445	Inf	0.721474
3	rs3960984	179161942	rs6804195	179077009	0.0660588	0.363556	-0.0733066	Inf	0.595876
3	rs3960984	179161942	rs6804758	179352666	0.0245365	0.565734	0.103364	Inf	0.53315
3	rs3960984	179161942	rs6805876	179340714	0.42981	0.0612095	-0.405376	Inf	0.995647
3	rs3960984	179161942	rs7424	179017424	0.2	0.463448	-0.449458	Inf	0.828108
3	rs3960984	179161942	rs7433609	179046675	0.75602	-0.203741	-0.890271	Inf	0.995647
3	rs3960984	179161942	rs7610174	179324187	0.82985	-0.196649	-0.674356	Inf	0.995647
3	rs3960984	179161942	rs7610252	178996561	0.866394	-0.230378	-0.689601	Inf	0.995647
3	rs3960984	179161942	rs7611854	178971807	0.443609	0.0436484	-0.744483	Inf	0.995647
3	rs3960984	179161942	rs7612363	179002440	0.250106	0.176209	-0.338468	Inf	0.848923
3	rs3960984	179161942	rs7620017	179357675	0.255781	0.21664	-0.324139	Inf	0.848923
3	rs3960984	179161942	rs7628077	179296072	0.0520959	0.523757	-0.00511488	Inf	0.586699
3	rs3960984	179161942	rs7629064	179028837	0.0428571	0.769698	0.0554472	Inf	0.53315
3	rs3960984	179161942	rs7633318	179023696	0.120679	0.305215	-0.130677	Inf	0.721474
3	rs3960984	179161942	rs7636818	179304327	0.403902	0.087876	-0.408752	Inf	0.995647
3	rs3960984	179161942	rs7639391	179016334	0.250106	0.176209	-0.338468	Inf	0.848923
3	rs3960984	179161942	rs7641889	179168821	0.749894	-0.212371	-0.62098	Inf	0.995647
3	rs3960984	179161942	rs7644501	179327971	0.82985	-0.196649	-0.674356	Inf	0.995647
3	rs3960984	179161942	rs7645220	178961963	0.26763	0.163299	-0.277397	Inf	0.84959
3	rs3960984	179161942	rs7645550	179250846	0.953113	-0.451998	-0.936597	Inf	0.995647
3	rs3960984	179161942	rs7645810	179258419	0.680599	-0.0943096	-0.724344	Inf	0.995647
3	rs3960984	179161942	rs7648422	179258911	0.07397	0.329431	-0.0733066	Inf	0.595876
3	rs3960984	179161942	rs7651265	179175241	0.942767	-0.363556	-0.724344	Inf	0.995647
3	rs3960984	179161942	rs7652946	178987161	0.250106	0.176209	-0.338468	Inf	0.848923
3	rs3960984	179161942	rs9290674	178944026	0.585464	-0.0519182	-1.30289	Inf	0.995647
3	rs3960984	179161942	rs9290675	179288845	0.486269	0.0651313	-0.482242	Inf	0.995647
3	rs3960984	179161942	rs9290678	179299232	0.0520959	0.523757	-0.00511488	Inf	0.586699
3	rs3960984	179161942	rs9813206	179277869	0.297533	0.182104	-0.403953	Inf	0.890716
3	rs3960984	179161942	rs9817488	179255237	0.07397	0.329431	-0.0733066	Inf	0.595876
3	rs3960984	179161942	rs9822116	179356827	0.0245365	0.565734	0.103364	Inf	0.53315
3	rs3960984	179161942	rs9823044	179226184	0.0660588	0.363556	-0.0733066	Inf	0.595876
3	rs3960984	179161942	rs9838117	179234719	0.657143	-0.418679	-2.01686	Inf	0.995647
3	rs3960984	179161942	rs9841497	178969644	0.213084	0.191926	-0.207542	Inf	0.848923
3	rs3960984	179161942	rs9842103	179034990	0.866394	-0.230378	-0.689601	Inf	0.995647
3	rs3960984	179161942	rs9856476	179278838	0.962357	-0.41895	-0.908854	Inf	0.995647
3	rs3960984	179161942	rs9861291	179073890	0.513731	-0.015161	-0.463124	Inf	0.995647
3	rs3960984	179161942	rs9862902	178964671	0.213084	0.191926	-0.207542	Inf	0.848923
3	rs3960984	179161942	rs9865666	179375201	0.255781	0.21664	-0.324139	Inf	0.848923
3	rs3960984	179161942	rs9866361	179190061	0.766667	-0.382316	-1.41884	Inf	0.995647
3	rs3960984	179161942	rs9872959	179246058	0.0660588	0.363556	-0.0733066	Inf	0.595876
3	rs3960984	179161942	rs9875304	179264721	0.841604	-0.336596	-0.834824	Inf	0.995647
3	rs3960984	179161942	rs9879637	178964180	0.250106	0.176209	-0.338468	Inf	0.848923
3	rs3960984	179161942	rs9882284	178913343	0.458845	0.0428013	-0.506398	Inf	0.995647
3	rs3960984	179161942	rs9882690	178952811	0.112238	0.391599	-0.102445	Inf	0.721474
3	rs3960984	179161942	rs9968179	179095261	0.513731	0.015161	-0.426795	Inf	0.995647
3	rs4855093	179160068	rs10049286	179389059	0.838133	-0.0987355	-0.253035	Inf	0.995647
3	rs4855093	179160068	rs10460887	179338347	0.838133	-0.0987355	-0.253035	Inf	0.995647
3	rs4855093	179160068	rs10804876	179257620	0.990385	-0.174296	-0.381113	Inf	0.995647
3	rs4855093	179160068	rs10936987	178991676	0.177922	0.0798701	-0.101165	Inf	0.803346
3	rs4855093	179160068	rs10936990	179083091	0.673908	-0.0489711	-0.189344	Inf	0.995647
3	rs4855093	179160068	rs10936996	179259286	0.193165	0.101773	-0.122102	Inf	0.828108
3	rs4855093	179160068	rs10937003	179397592	0.0598086	0.212015	-0.0135051	Inf	0.595876
3	rs4855093	179160068	rs1170672	179250872	0.757758	-0.0956863	-0.254167	Inf	0.995647
3	rs4855093	179160068	rs1170673	179252222	0.320333	0.0615632	-0.205683	Inf	0.935293
3	rs4855093	179160068	rs11706842	179154567	0.105926	0.142484	-0.0386892	Inf	0.721474
3	rs4855093	179160068	rs11714353	179400609	0.0598086	0.212015	-0.0135051	Inf	0.595876
3	rs4855093	179160068	rs11718941	179316922	0.581271	-0.023843	-0.278607	Inf	0.995647
3	rs4855093	179160068	rs11720405	179393356	0.0598086	0.212015	-0.0135051	Inf	0.595876
3	rs4855093	179160068	rs11720871	179258989	0.990385	-0.174296	-0.381113	Inf	0.995647
3	rs4855093	179160068	rs1183319	179251319	0.0536012	0.143421	-0.0046222	Inf	0.595876
3	rs4855093	179160068	rs11916133	178915419	0.43588	0.0457381	-0.117832	Inf	0.995647
3	rs4855093	179160068	rs11918186	178982978	0.38961	0.0346534	-0.329847	Inf	0.995647
3	rs4855093	179160068	rs11920864	179092077	0.105926	0.142484	-0.0386892	Inf	0.721474
3	rs4855093	179160068	rs11926331	178914177	0.43588	0.0457381	-0.117832	Inf	0.995647
3	rs4855093	179160068	rs13061218	179347428	0.581271	-0.023843	-0.278607	Inf	0.995647
3	rs4855093	179160068	rs13074663	179407797	0.82065	-0.117832	-0.371982	Inf	0.995647
3	rs4855093	179160068	rs13076233	179274163	0.47619	0.0528545	-0.349201	Inf	0.995647
3	rs4855093	179160068	rs13082485	179190792	0.38715	0.0387916	-0.230833	Inf	0.995647
3	rs4855093	179160068	rs13083369	179391129	0.82065	-0.117832	-0.371982	Inf	0.995647
3	rs4855093	179160068	rs13084215	179303881	0.976346	-0.189344	-0.33423	Inf	0.995647
3	rs4855093	179160068	rs13087067	179404220	0.581271	-0.023843	-0.278607	Inf	0.995647
3	rs4855093	179160068	rs13088298	179397713	0.82065	-0.117832	-0.371982	Inf	0.995647
3	rs4855093	179160068	rs13092881	178951434	0.835431	-0.076364	-0.278607	Inf	0.995647
3	rs4855093	179160068	rs13094795	178946469	0.835431	-0.076364	-0.278607	Inf	0.995647
3	rs4855093	179160068	rs13096133	179298338	0.483527	0.0041769	-0.181184	Inf	0.995647
3	rs4855093	179160068	rs13320527	179223535	0.662802	-0.0636976	-0.235148	Inf	0.995647
3	rs4855093	179160068	rs1468920	179264846	0.771925	-0.0543295	-0.20884	Inf	0.995647
3	rs4855093	179160068	rs1468922	179265031	0.914345	-0.12118	-0.281971	Inf	0.995647
3	rs4855093	179160068	rs1468923	179265081	0.914345	-0.12118	-0.281971	Inf	0.995647
3	rs4855093	179160068	rs1468924	179265181	0.791209	-0.0729711	-0.249497	Inf	0.995647
3	rs4855093	179160068	rs1542	179021806	0.235364	0.0830381	-0.0979974	Inf	0.848923
3	rs4855093	179160068	rs1607237	179232509	0.262586	0.068411	-0.0979974	Inf	0.84959
3	rs4855093	179160068	rs17592582	179192562	0.38961	0.227731	-0.332535	Inf	0.995647
3	rs4855093	179160068	rs1861803	179270913	0.473958	0.0182149	-0.132064	Inf	0.995647
3	rs4855093	179160068	rs1861804	179271046	0.473958	0.0182149	-0.132064	Inf	0.995647
3	rs4855093	179160068	rs1970901	179213419	0.948052	-0.39224	-0.91182	Inf	0.995647
3	rs4855093	179160068	rs1976765	179115934	0.105926	0.142484	-0.0386892	Inf	0.721474
3	rs4855093	179160068	rs2032700	179322389	0.581271	-0.023843	-0.278607	Inf	0.995647
3	rs4855093	179160068	rs2111534	179372984	0.953455	-0.156386	-0.332535	Inf	0.995647
3	rs4855093	179160068	rs2287209	179391947	0.983202	-0.192784	-0.332535	Inf	0.995647
3	rs4855093	179160068	rs2287312	179352380	0.838133	-0.0987355	-0.253035	Inf	0.995647
3	rs4855093	179160068	rs2459693	179215575	0.277793	0.063691	-0.0979974	Inf	0.861392
3	rs4855093	179160068	rs2677760	179185476	0.238927	0.073131	-0.0946994	Inf	0.848923
3	rs4855093	179160068	rs2677764	179206019	0.38715	0.0387916	-0.230833	Inf	0.995647
3	rs4855093	179160068	rs2677770	179193746	0.614348	-0.0309359	-0.224482	Inf	0.995647
3	rs4855093	179160068	rs2699887	179148620	0.614348	-0.0309359	-0.224482	Inf	0.995647
3	rs4855093	179160068	rs2699905	179166549	0.614348	-0.0309359	-0.224482	Inf	0.995647
3	rs4855093	179160068	rs3729674	179199217	0.948052	-0.39224	-0.91182	Inf	0.995647
3	rs4855093	179160068	rs3729676	179204434	0.948052	-0.39224	-0.91182	Inf	0.995647
3	rs4855093	179160068	rs3729679	179204642	0.313869	0.0680448	-0.101165	Inf	0.919257
3	rs4855093	179160068	rs3729692	179229537	0.989358	-0.159869	-0.380033	Inf	0.995647
3	rs4855093	179160068	rs3774225	179401210	0.768043	-0.0527179	-0.212015	Inf	0.995647
3	rs4855093	179160068	rs3806685	179321963	0.906201	-0.122898	-0.273305	Inf	0.995647
3	rs4855093	179160068	rs3853153	179389231	0.9695	-0.176588	-0.278732	Inf	0.995647
3	rs4855093	179160068	rs3961211	179407608	0.983202	-0.192784	-0.332535	Inf	0.995647
3	rs4855093	179160068	rs3976523	179381391	0.983202	-0.192784	-0.332535	Inf	0.995647
3	rs4855093	179160068	rs4245917	179045826	0.965087	-0.129586	-0.352902	Inf	0.995647
3	rs4855093	179160068	rs4256180	179054469	0.965087	-0.129586	-0.352902	Inf	0.995647
3	rs4855093	179160068	rs4362766	178962654	0.929881	-0.130068	-0.249497	Inf	0.995647
3	rs4855093	179160068	rs4401404	179047938	0.965087	-0.129586	-0.352902	Inf	0.995647
3	rs4855093	179160068	rs4416420	179067001	0.949419	-0.221243	-0.371982	Inf	0.995647
3	rs4855093	179160068	rs4443225	178993587	0.038961	0.306926	0.0166663	Inf	0.53315
3	rs4855093	179160068	rs4488828	179288420	0.614348	-0.0158162	-0.153112	Inf	0.995647
3	rs4855093	179160068	rs4501160	178965193	0.433777	0.0573043	-0.12118	Inf	0.995647
3	rs4855093	179160068	rs4504197	179037128	0.965087	-0.129586	-0.352902	Inf	0.995647
3	rs4855093	179160068	rs4579062	179015424	0.433777	0.0573043	-0.12118	Inf	0.995647
3	rs4855093	179160068	rs4583702	178969946	0.200462	0.0811943	-0.0821819	Inf	0.828108
3	rs4855093	179160068	rs4611860	178935041	0.702704	-0.0776874	-0.502944	Inf	0.995647
3	rs4855093	179160068	rs4621371	178970138	0.0614739	0.156169	-0.0181273	Inf	0.595876
3	rs4855093	179160068	rs4854955	179200800	0.662802	-0.0636976	-0.235148	Inf	0.995647
3	rs4855093	179160068	rs4854957	179207079	0.757758	-0.0956863	-0.254167	Inf	0.995647
3	rs4855093	179160068	rs4854984	179264705	0.771925	-0.0543295	-0.20884	Inf	0.995647
3	rs4855093	179160068	rs4854991	179279990	0.79899	-0.0869479	-0.253035	Inf	0.995647
3	rs4855093	179160068	rs4855094	179160189	0.662802	-0.0636976	-0.235148	Inf	0.995647
3	rs4855093	179160068	rs4955794	179061487	0.965087	-0.129586	-0.352902	Inf	0.995647
3	rs4855093	179160068	rs4955797	178981895	0.200462	0.0811943	-0.0821819	Inf	0.828108
3	rs4855093	179160068	rs4955806	179069343	0.758914	-0.0788754	-0.221243	Inf	0.995647
3	rs4855093	179160068	rs4955807	179062903	0.433777	0.0573043	-0.12118	Inf	0.995647
3	rs4855093	179160068	rs4955811	179018054	0.038961	0.306926	0.0166663	Inf	0.53315
3	rs4855093	179160068	rs5019580	178943818	0.702704	-0.0776874	-0.502944	Inf	0.995647
3	rs4855093	179160068	rs6443607	178950188	0.433777	0.0573043	-0.12118	Inf	0.995647
3	rs4855093	179160068	rs6443629	179249792	0.628123	-0.0436204	-0.196733	Inf	0.995647
3	rs4855093	179160068	rs6443632	179264932	0.850007	-0.079597	-0.230833	Inf	0.995647
3	rs4855093	179160068	rs6443636	179288188	0.614348	-0.0158162	-0.153112	Inf	0.995647
3	rs4855093	179160068	rs6443640	179292481	0.614348	-0.0158162	-0.153112	Inf	0.995647
3	rs4855093	179160068	rs6443643	179361366	0.983202	-0.192784	-0.332535	Inf	0.995647
3	rs4855093	179160068	rs6762374	178947684	0.527395	-0.0001933	-0.160791	Inf	0.995647
3	rs4855093	179160068	rs6762743	179294212	0.969766	-0.1515	-0.340696	Inf	0.995647
3	rs4855093	179160068	rs6769215	179037328	0.965087	-0.129586	-0.352902	Inf	0.995647
3	rs4855093	179160068	rs6772028	179067761	0.433777	0.0573043	-0.12118	Inf	0.995647
3	rs4855093	179160068	rs6776229	179297987	0.952221	-0.156169	-0.31172	Inf	0.995647
3	rs4855093	179160068	rs6781173	179270776	0.911249	-0.114711	-0.308291	Inf	0.995647
3	rs4855093	179160068	rs6784495	179074816	0.614348	-0.0309359	-0.224482	Inf	0.995647
3	rs4855093	179160068	rs6786049	179241356	0.00748082	0.254167	0.0776874	Inf	0.471791
3	rs4855093	179160068	rs6786409	179327705	0.959789	-0.179895	-0.303693	Inf	0.995647
3	rs4855093	179160068	rs6787571	178992797	0.267456	0.0541837	-0.150279	Inf	0.84959
3	rs4855093	179160068	rs6790867	179020644	0.433777	0.0573043	-0.12118	Inf	0.995647
3	rs4855093	179160068	rs6791364	178994104	0.418729	0.0173968	-0.156169	Inf	0.995647
3	rs4855093	179160068	rs6793893	179030243	0.433777	0.0573043	-0.12118	Inf	0.995647
3	rs4855093	179160068	rs6794192	179310025	0.959789	-0.179895	-0.303693	Inf	0.995647
3	rs4855093	179160068	rs6794279	178970420	0.38961	0.0346534	-0.329847	Inf	0.995647
3	rs4855093	179160068	rs6797848	178968251	0.177922	0.0798701	-0.101165	Inf	0.803346
3	rs4855093	179160068	rs6799756	179245109	0.00748082	0.254167	0.0776874	Inf	0.471791
3	rs4855093	179160068	rs6800015	179061758	0.433777	0.0573043	-0.12118	Inf	0.995647
3	rs4855093	179160068	rs6800994	178972456	0.267456	0.0541837	-0.150279	Inf	0.84959
3	rs4855093	179160068	rs6804195	179077009	0.662802	-0.0636976	-0.235148	Inf	0.995647
3	rs4855093	179160068	rs6804758	179352666	0.953455	-0.156386	-0.332535	Inf	0.995647
3	rs4855093	179160068	rs6805876	179340714	0.691829	-0.0437171	-0.19979	Inf	0.995647
3	rs4855093	179160068	rs7424	179017424	0.38961	0.0346534	-0.329847	Inf	0.995647
3	rs4855093	179160068	rs7433609	179046675	0.965087	-0.129586	-0.352902	Inf	0.995647
3	rs4855093	179160068	rs7610174	179324187	0.133297	0.120386	-0.054377	Inf	0.721474
3	rs4855093	179160068	rs7610252	178996561	0.980662	-0.179871	-0.342423	Inf	0.995647
3	rs4855093	179160068	rs7611854	178971807	0.177922	0.0798701	-0.101165	Inf	0.803346
3	rs4855093	179160068	rs7612363	179002440	0.433777	0.0573043	-0.12118	Inf	0.995647
3	rs4855093	179160068	rs7614305	179194873	0.948052	-0.39224	-0.91182	Inf	0.995647
3	rs4855093	179160068	rs7620017	179357675	0.983202	-0.192784	-0.332535	Inf	0.995647
3	rs4855093	179160068	rs7628077	179296072	0.969766	-0.1515	-0.340696	Inf	0.995647
3	rs4855093	179160068	rs7629064	179028837	0.038961	0.306926	0.0166663	Inf	0.53315
3	rs4855093	179160068	rs7633318	179023696	0.371663	0.0757918	-0.127107	Inf	0.995647
3	rs4855093	179160068	rs7636454	179225280	0.948052	-0.39224	-0.91182	Inf	0.995647
3	rs4855093	179160068	rs7636818	179304327	0.995545	-0.212015	-0.352902	Inf	0.996025
3	rs4855093	179160068	rs7639391	179016334	0.433777	0.0573043	-0.12118	Inf	0.995647
3	rs4855093	179160068	rs7641889	179168821	0.105926	0.142484	-0.0386892	Inf	0.721474
3	rs4855093	179160068	rs7644501	179327971	0.133297	0.120386	-0.054377	Inf	0.721474
3	rs4855093	179160068	rs7645220	178961963	0.527395	-0.0001933	-0.160791	Inf	0.995647
3	rs4855093	179160068	rs7645550	179250846	0.0725177	0.15629	-0.0231323	Inf	0.595876
3	rs4855093	179160068	rs7645810	179258419	0.726677	-0.0600778	-0.253035	Inf	0.995647
3	rs4855093	179160068	rs7648422	179258911	0.5	0.0046222	-0.214037	Inf	0.995647
3	rs4855093	179160068	rs7651265	179175241	0.486269	0.0092041	-0.120192	Inf	0.995647
3	rs4855093	179160068	rs7652946	178987161	0.433777	0.0573043	-0.12118	Inf	0.995647
3	rs4855093	179160068	rs9290674	178944026	0.702704	-0.0776874	-0.502944	Inf	0.995647
3	rs4855093	179160068	rs9290675	179288845	0.976346	-0.156169	-0.358477	Inf	0.995647
3	rs4855093	179160068	rs9290678	179299232	0.969766	-0.1515	-0.340696	Inf	0.995647
3	rs4855093	179160068	rs9813206	179277869	0.79899	-0.0869479	-0.253035	Inf	0.995647
3	rs4855093	179160068	rs9817488	179255237	0.5	0.0046222	-0.214037	Inf	0.995647
3	rs4855093	179160068	rs9822116	179356827	0.953455	-0.156386	-0.332535	Inf	0.995647
3	rs4855093	179160068	rs9823044	179226184	0.662802	-0.0636976	-0.235148	Inf	0.995647
3	rs4855093	179160068	rs9838117	179234719	0.350649	0.0938698	-0.159869	Inf	0.952087
3	rs4855093	179160068	rs9841497	178969644	0.200462	0.0811943	-0.0821819	Inf	0.828108
3	rs4855093	179160068	rs9842103	179034990	0.980662	-0.179871	-0.342423	Inf	0.995647
3	rs4855093	179160068	rs9856476	179278838	0.990355	-0.19979	-0.423618	Inf	0.995647
3	rs4855093	179160068	rs9861291	179073890	0.673908	-0.0489711	-0.189344	Inf	0.995647
3	rs4855093	179160068	rs9862902	178964671	0.200462	0.0811943	-0.0821819	Inf	0.828108
3	rs4855093	179160068	rs9865666	179375201	0.983202	-0.192784	-0.332535	Inf	0.995647
3	rs4855093	179160068	rs9866361	179190061	0.985065	-0.430352	-0.7589	Inf	0.995647
3	rs4855093	179160068	rs9872959	179246058	0.662802	-0.0636976	-0.235148	Inf	0.995647
3	rs4855093	179160068	rs9875304	179264721	0.193165	0.101773	-0.122102	Inf	0.828108
3	rs4855093	179160068	rs9879637	178964180	0.433777	0.0573043	-0.12118	Inf	0.995647
3	rs4855093	179160068	rs9882284	178913343	0.448831	0.0181273	-0.153112	Inf	0.995647
3	rs4855093	179160068	rs9882690	178952811	0.267456	0.0541837	-0.150279	Inf	0.84959
3	rs4855093	179160068	rs9968179	179095261	0.614348	-0.0309359	-0.224482	Inf	0.995647
3	rs7636454	179225280	rs10049286	179389059	0.348499	0.0273542	-0.126879	Inf	0.952087
3	rs7636454	179225280	rs10460887	179338347	0.348499	0.0273542	-0.126879	Inf	0.952087
3	rs7636454	179225280	rs1078749	179426153	0.880952	-0.194335	-0.443282	Inf	0.995647
3	rs7636454	179225280	rs10804876	179257620	0.351043	0.0600689	-0.114683	Inf	0.952087
3	rs7636454	179225280	rs10936987	178991676	0.178195	0.120599	-0.0639516	Inf	0.803346
3	rs7636454	179225280	rs10936990	179083091	0.125602	0.0785305	-0.0863145	Inf	0.721474
3	rs7636454	179225280	rs10936996	179259286	0.927987	-0.166889	-0.320736	Inf	0.995647
3	rs7636454	179225280	rs10937003	179397592	0.0720134	0.141717	-0.00843961	Inf	0.595876
3	rs7636454	179225280	rs1170672	179250872	0.206015	0.0600689	-0.105095	Inf	0.843681
3	rs7636454	179225280	rs1170673	179252222	0.910512	-0.177135	-0.410412	Inf	0.995647
3	rs7636454	179225280	rs11706842	179154567	0.457767	0.0173937	-0.142501	Inf	0.995647
3	rs7636454	179225280	rs11714353	179400609	0.0720134	0.141717	-0.00843961	Inf	0.595876
3	rs7636454	179225280	rs11715227	179443956	0.545205	-0.00469934	-0.245556	Inf	0.995647
3	rs7636454	179225280	rs11718867	179457456	0.959733	-0.212795	-0.42028	Inf	0.995647
3	rs7636454	179225280	rs11718941	179316922	0.414536	0.0279227	-0.128923	Inf	0.995647
3	rs7636454	179225280	rs11720405	179393356	0.0720134	0.141717	-0.00843961	Inf	0.595876
3	rs7636454	179225280	rs11720871	179258989	0.351043	0.0600689	-0.114683	Inf	0.952087
3	rs7636454	179225280	rs1183319	179251319	0.673049	-0.0292317	-0.202492	Inf	0.995647
3	rs7636454	179225280	rs11918186	178982978	0.2	0.120599	-0.0934881	Inf	0.828108
3	rs7636454	179225280	rs11920864	179092077	0.457767	0.0173937	-0.142501	Inf	0.995647
3	rs7636454	179225280	rs12488540	179438859	0.17015	0.124995	-0.063519	Inf	0.803346
3	rs7636454	179225280	rs13061218	179347428	0.414536	0.0279227	-0.128923	Inf	0.995647
3	rs7636454	179225280	rs13074663	179407797	0.156371	0.110724	-0.0647688	Inf	0.763776
3	rs7636454	179225280	rs13074744	179462344	0.486269	0.0217082	-0.150266	Inf	0.995647
3	rs7636454	179225280	rs13076233	179274163	0.969173	-0.234216	-0.498221	Inf	0.995647
3	rs7636454	179225280	rs13082485	179190792	0.712782	-0.0773208	-0.270979	Inf	0.995647
3	rs7636454	179225280	rs13083369	179391129	0.156371	0.110724	-0.0647688	Inf	0.763776
3	rs7636454	179225280	rs13084215	179303881	0.326951	0.0331473	-0.122597	Inf	0.948361
3	rs7636454	179225280	rs13087067	179404220	0.414536	0.0279227	-0.128923	Inf	0.995647
3	rs7636454	179225280	rs13088298	179397713	0.156371	0.110724	-0.0647688	Inf	0.763776
3	rs7636454	179225280	rs13096133	179298338	0.752519	-0.0703822	-0.266443	Inf	0.995647
3	rs7636454	179225280	rs13320527	179223535	0.622815	-0.0279227	-0.183415	Inf	0.995647
3	rs7636454	179225280	rs1344537	179445863	0.568367	-0.0252604	-0.145349	Inf	0.995647
3	rs7636454	179225280	rs1344538	179445732	0.568367	-0.0252604	-0.145349	Inf	0.995647
3	rs7636454	179225280	rs1362650	179419485	0.0765148	0.148912	-0.0343497	Inf	0.595876
3	rs7636454	179225280	rs1468920	179264846	0.955477	-0.128076	-0.272578	Inf	0.995647
3	rs7636454	179225280	rs1468922	179265031	0.844987	-0.0945314	-0.213972	Inf	0.995647
3	rs7636454	179225280	rs1468923	179265081	0.844987	-0.0945314	-0.213972	Inf	0.995647
3	rs7636454	179225280	rs1468924	179265181	0.322601	0.0513551	-0.116632	Inf	0.939016
3	rs7636454	179225280	rs1542	179021806	0.542233	-0.00605625	-0.295729	Inf	0.995647
3	rs7636454	179225280	rs1607237	179232509	0.0923338	0.12154	-0.0571431	Inf	0.687778
3	rs7636454	179225280	rs17359152	179423880	0.142857	0.148797	-0.0870932	Inf	0.754616
3	rs7636454	179225280	rs1861803	179270913	0.85919	-0.10117	-0.247663	Inf	0.995647
3	rs7636454	179225280	rs1861804	179271046	0.85919	-0.10117	-0.247663	Inf	0.995647
3	rs7636454	179225280	rs1976765	179115934	0.457767	0.0173937	-0.142501	Inf	0.995647
3	rs7636454	179225280	rs2024497	179429383	0.596098	-0.0293382	-0.174172	Inf	0.995647
3	rs7636454	179225280	rs2032700	179322389	0.414536	0.0279227	-0.128923	Inf	0.995647
3	rs7636454	179225280	rs2080518	179467834	0.628337	-0.0267293	-0.174172	Inf	0.995647
3	rs7636454	179225280	rs2111278	179416846	0.0720134	0.141717	-0.00843961	Inf	0.595876
3	rs7636454	179225280	rs2111534	179372984	0.19334	0.0752179	-0.0955746	Inf	0.828108
3	rs7636454	179225280	rs2287208	179444528	0.568367	-0.0252604	-0.145349	Inf	0.995647
3	rs7636454	179225280	rs2287209	179391947	0.351043	0.0220724	-0.119464	Inf	0.952087
3	rs7636454	179225280	rs2287312	179352380	0.348499	0.0273542	-0.126879	Inf	0.952087
3	rs7636454	179225280	rs2339798	179455832	0.420856	0.0158835	-0.230748	Inf	0.995647
3	rs7636454	179225280	rs2459693	179215575	0.064267	0.145971	-0.0182596	Inf	0.595876
3	rs7636454	179225280	rs2677760	179185476	0.0292417	0.151325	0.00776527	Inf	0.53315
3	rs7636454	179225280	rs2677764	179206019	0.712782	-0.0773208	-0.270979	Inf	0.995647
3	rs7636454	179225280	rs2677770	179193746	0.766072	-0.0416762	-0.191998	Inf	0.995647
3	rs7636454	179225280	rs2699887	179148620	0.766072	-0.0416762	-0.191998	Inf	0.995647
3	rs7636454	179225280	rs2699905	179166549	0.766072	-0.0416762	-0.191998	Inf	0.995647
3	rs7636454	179225280	rs3729679	179204642	0.086676	0.126051	-0.0571431	Inf	0.66663
3	rs7636454	179225280	rs3729692	179229537	0.24398	0.0887887	-0.0674074	Inf	0.848923
3	rs7636454	179225280	rs3774225	179401210	0.348499	0.0273542	-0.126879	Inf	0.952087
3	rs7636454	179225280	rs3806685	179321963	0.514491	-0.00326075	-0.183415	Inf	0.995647
3	rs7636454	179225280	rs3853153	179389231	0.260403	0.036267	-0.112576	Inf	0.849453
3	rs7636454	179225280	rs3961211	179407608	0.351043	0.0220724	-0.119464	Inf	0.952087
3	rs7636454	179225280	rs3976523	179381391	0.351043	0.0220724	-0.119464	Inf	0.952087
3	rs7636454	179225280	rs4245917	179045826	0.180031	0.0873768	-0.116632	Inf	0.803346
3	rs7636454	179225280	rs4256180	179054469	0.180031	0.0873768	-0.116632	Inf	0.803346
3	rs7636454	179225280	rs4401404	179047938	0.180031	0.0873768	-0.116632	Inf	0.803346
3	rs7636454	179225280	rs4416420	179067001	0.551378	-0.0454241	-0.334498	Inf	0.995647
3	rs7636454	179225280	rs4443225	178993587	0.92381	-0.261887	-0.555152	Inf	0.995647
3	rs7636454	179225280	rs4488828	179288420	0.924132	-0.121655	-0.255003	Inf	0.995647
3	rs7636454	179225280	rs4504197	179037128	0.180031	0.0873768	-0.116632	Inf	0.803346
3	rs7636454	179225280	rs4579062	179015424	0.939373	-0.127854	-0.27721	Inf	0.995647
3	rs7636454	179225280	rs4854955	179200800	0.622815	-0.0279227	-0.183415	Inf	0.995647
3	rs7636454	179225280	rs4854957	179207079	0.206015	0.0600689	-0.105095	Inf	0.843681
3	rs7636454	179225280	rs4854984	179264705	0.955477	-0.128076	-0.272578	Inf	0.995647
3	rs7636454	179225280	rs4854991	179279990	0.119067	0.0887887	-0.0779414	Inf	0.721474
3	rs7636454	179225280	rs4855074	179450674	0.420856	0.0158835	-0.230748	Inf	0.995647
3	rs7636454	179225280	rs4855077	179462365	0.156371	0.105214	-0.0575395	Inf	0.763776
3	rs7636454	179225280	rs4855094	179160189	0.622815	-0.0279227	-0.183415	Inf	0.995647
3	rs7636454	179225280	rs4955794	179061487	0.180031	0.0873768	-0.116632	Inf	0.803346
3	rs7636454	179225280	rs4955797	178981895	0.903497	-0.0684041	-0.231315	Inf	0.995647
3	rs7636454	179225280	rs4955806	179069343	0.134228	0.0582626	-0.0955746	Inf	0.721474
3	rs7636454	179225280	rs4955807	179062903	0.939373	-0.127854	-0.27721	Inf	0.995647
3	rs7636454	179225280	rs4955811	179018054	0.92381	-0.261887	-0.555152	Inf	0.995647
3	rs7636454	179225280	rs6443629	179249792	0.34441	0.0311069	-0.120713	Inf	0.952087
3	rs7636454	179225280	rs6443632	179264932	0.746062	-0.0526746	-0.191998	Inf	0.995647
3	rs7636454	179225280	rs6443636	179288188	0.924132	-0.121655	-0.255003	Inf	0.995647
3	rs7636454	179225280	rs6443640	179292481	0.924132	-0.121655	-0.255003	Inf	0.995647
3	rs7636454	179225280	rs6443643	179361366	0.351043	0.0220724	-0.119464	Inf	0.952087
3	rs7636454	179225280	rs6762743	179294212	0.572128	-0.00810244	-0.151761	Inf	0.995647
3	rs7636454	179225280	rs6769215	179037328	0.180031	0.0873768	-0.116632	Inf	0.803346
3	rs7636454	179225280	rs6772028	179067761	0.939373	-0.127854	-0.27721	Inf	0.995647
3	rs7636454	179225280	rs6776229	179297987	0.253938	0.0400887	-0.0964229	Inf	0.848923
3	rs7636454	179225280	rs6781173	179270776	0.284645	0.0870619	-0.0674074	Inf	0.87086
3	rs7636454	179225280	rs6784495	179074816	0.766072	-0.0416762	-0.191998	Inf	0.995647
3	rs7636454	179225280	rs6784988	179466409	0.678676	-0.0418303	-0.206653	Inf	0.995647
3	rs7636454	179225280	rs6786049	179241356	0.698708	-0.0694608	-0.255003	Inf	0.995647
3	rs7636454	179225280	rs6786409	179327705	0.568367	-0.0293382	-0.191998	Inf	0.995647
3	rs7636454	179225280	rs6787571	178992797	0.117352	0.095109	-0.0571431	Inf	0.721474
3	rs7636454	179225280	rs6790867	179020644	0.939373	-0.127854	-0.27721	Inf	0.995647
3	rs7636454	179225280	rs6791364	178994104	0.381454	0.0282013	-0.148287	Inf	0.995647
3	rs7636454	179225280	rs6793893	179030243	0.939373	-0.127854	-0.27721	Inf	0.995647
3	rs7636454	179225280	rs6794192	179310025	0.568367	-0.0293382	-0.191998	Inf	0.995647
3	rs7636454	179225280	rs6799756	179245109	0.698708	-0.0694608	-0.255003	Inf	0.995647
3	rs7636454	179225280	rs6800015	179061758	0.939373	-0.127854	-0.27721	Inf	0.995647
3	rs7636454	179225280	rs6804195	179077009	0.622815	-0.0279227	-0.183415	Inf	0.995647
3	rs7636454	179225280	rs6804758	179352666	0.19334	0.0752179	-0.0955746	Inf	0.828108
3	rs7636454	179225280	rs6805876	179340714	0.191222	0.0568629	-0.0955746	Inf	0.828108
3	rs7636454	179225280	rs7424	179017424	0.2	0.120599	-0.0934881	Inf	0.828108
3	rs7636454	179225280	rs7428403	179463149	0.919303	-0.145971	-0.265098	Inf	0.995647
3	rs7636454	179225280	rs7433609	179046675	0.180031	0.0873768	-0.116632	Inf	0.803346
3	rs7636454	179225280	rs754574	179460067	0.919303	-0.145971	-0.265098	Inf	0.995647
3	rs7636454	179225280	rs7610174	179324187	0.0768465	0.131013	-0.00986799	Inf	0.595876
3	rs7636454	179225280	rs7610252	178996561	0.787834	-0.0660881	-0.261265	Inf	0.995647
3	rs7636454	179225280	rs7612363	179002440	0.939373	-0.127854	-0.27721	Inf	0.995647
3	rs7636454	179225280	rs7612445	179455191	0.604508	-0.04532	-0.268771	Inf	0.995647
3	rs7636454	179225280	rs7618251	179457001	0.846617	-0.143394	-0.335131	Inf	0.995647
3	rs7636454	179225280	rs7618348	179426951	0.378222	0.0473684	-0.141893	Inf	0.995647
3	rs7636454	179225280	rs7620017	179357675	0.351043	0.0220724	-0.119464	Inf	0.952087
3	rs7636454	179225280	rs7621173	179457809	0.959733	-0.212795	-0.42028	Inf	0.995647
3	rs7636454	179225280	rs7622921	179473894	0.481203	0.00960933	-0.213055	Inf	0.995647
3	rs7636454	179225280	rs7623033	179474033	0.143584	0.091692	-0.0418303	Inf	0.754616
3	rs7636454	179225280	rs7628077	179296072	0.572128	-0.00810244	-0.151761	Inf	0.995647
3	rs7636454	179225280	rs7629064	179028837	0.92381	-0.261887	-0.555152	Inf	0.995647
3	rs7636454	179225280	rs7633318	179023696	0.908656	-0.127229	-0.303095	Inf	0.995647
3	rs7636454	179225280	rs7636818	179304327	0.0965026	0.11868	-0.0316542	Inf	0.696881
3	rs7636454	179225280	rs7639391	179016334	0.939373	-0.127854	-0.27721	Inf	0.995647
3	rs7636454	179225280	rs7641889	179168821	0.457767	0.0173937	-0.142501	Inf	0.995647
3	rs7636454	179225280	rs7644501	179327971	0.0768465	0.131013	-0.00986799	Inf	0.595876
3	rs7636454	179225280	rs7645550	179250846	0.112238	0.108836	-0.0368902	Inf	0.721474
3	rs7636454	179225280	rs7645810	179258419	0.415708	0.0305069	-0.149536	Inf	0.995647
3	rs7636454	179225280	rs7648422	179258911	0.62495	-0.0279227	-0.197624	Inf	0.995647
3	rs7636454	179225280	rs7651265	179175241	0.233928	0.0614687	-0.0694007	Inf	0.848923
3	rs7636454	179225280	rs7652946	178987161	0.979553	-0.158874	-0.27846	Inf	0.995647
3	rs7636454	179225280	rs9290675	179288845	0.213084	0.0877348	-0.0427719	Inf	0.848923
3	rs7636454	179225280	rs9290678	179299232	0.572128	-0.00810244	-0.151761	Inf	0.995647
3	rs7636454	179225280	rs9809291	179454418	0.846617	-0.143394	-0.335131	Inf	0.995647
3	rs7636454	179225280	rs9813206	179277869	0.119067	0.0887887	-0.0779414	Inf	0.721474
3	rs7636454	179225280	rs9817488	179255237	0.62495	-0.0279227	-0.197624	Inf	0.995647
3	rs7636454	179225280	rs9822116	179356827	0.19334	0.0752179	-0.0955746	Inf	0.828108
3	rs7636454	179225280	rs9823044	179226184	0.622815	-0.0279227	-0.183415	Inf	0.995647
3	rs7636454	179225280	rs9842103	179034990	0.787834	-0.0660881	-0.261265	Inf	0.995647
3	rs7636454	179225280	rs9850338	179460457	0.919303	-0.145971	-0.265098	Inf	0.995647
3	rs7636454	179225280	rs9856476	179278838	0.579144	-0.0111147	-0.165884	Inf	0.995647
3	rs7636454	179225280	rs9861291	179073890	0.125602	0.0785305	-0.0863145	Inf	0.721474
3	rs7636454	179225280	rs9865666	179375201	0.351043	0.0220724	-0.119464	Inf	0.952087
3	rs7636454	179225280	rs9866361	179190061	0.266917	0.113276	-0.235688	Inf	0.84959
3	rs7636454	179225280	rs9872959	179246058	0.622815	-0.0279227	-0.183415	Inf	0.995647
3	rs7636454	179225280	rs9875304	179264721	0.927987	-0.166889	-0.320736	Inf	0.995647
3	rs7636454	179225280	rs9968179	179095261	0.766072	-0.0416762	-0.191998	Inf	0.995647
3	rs9838411	179169899	rs10049286	179389059	0.861341	-0.0831768	-0.232444	Inf	0.995647
3	rs9838411	179169899	rs10460887	179338347	0.861341	-0.0831768	-0.232444	Inf	0.995647
3	rs9838411	179169899	rs10804876	179257620	0.766072	-0.0739536	-0.19814	Inf	0.995647
3	rs9838411	179169899	rs10936987	178991676	0.406767	0.0431001	-0.196677	Inf	0.995647
3	rs9838411	179169899	rs10936990	179083091	0.9695	-0.132424	-0.257966	Inf	0.995647
3	rs9838411	179169899	rs10936996	179259286	0.841604	-0.118608	-0.288542	Inf	0.995647
3	rs9838411	179169899	rs10937003	179397592	0.74152	-0.0499652	-0.196677	Inf	0.995647
3	rs9838411	179169899	rs1170672	179250872	0.7	-0.0482621	-0.397704	Inf	0.995647
3	rs9838411	179169899	rs1170673	179252222	0.389896	0.0753194	-0.181483	Inf	0.995647
3	rs9838411	179169899	rs11706842	179154567	0.119067	0.0936292	-0.0451489	Inf	0.721474
3	rs9838411	179169899	rs11714353	179400609	0.74152	-0.0499652	-0.196677	Inf	0.995647
3	rs9838411	179169899	rs11718941	179316922	0.517293	0.0045654	-0.167062	Inf	0.995647
3	rs9838411	179169899	rs11720405	179393356	0.74152	-0.0499652	-0.196677	Inf	0.995647
3	rs9838411	179169899	rs11720871	179258989	0.766072	-0.0739536	-0.19814	Inf	0.995647
3	rs9838411	179169899	rs1183319	179251319	0.723104	-0.0499826	-0.178566	Inf	0.995647
3	rs9838411	179169899	rs11918186	178982978	0.385714	0.0686781	-0.312329	Inf	0.995647
3	rs9838411	179169899	rs11920864	179092077	0.119067	0.0936292	-0.0451489	Inf	0.721474
3	rs9838411	179169899	rs13061218	179347428	0.517293	0.0045654	-0.167062	Inf	0.995647
3	rs9838411	179169899	rs13074663	179407797	0.726178	-0.041291	-0.198234	Inf	0.995647
3	rs9838411	179169899	rs13076233	179274163	0.857143	-0.121327	-0.365202	Inf	0.995647
3	rs9838411	179169899	rs13082485	179190792	0.158396	0.121314	-0.0766691	Inf	0.763776
3	rs9838411	179169899	rs13083369	179391129	0.726178	-0.041291	-0.198234	Inf	0.995647
3	rs9838411	179169899	rs13084215	179303881	0.996025	-0.197455	-0.332227	Inf	0.996025
3	rs9838411	179169899	rs13087067	179404220	0.517293	0.0045654	-0.167062	Inf	0.995647
3	rs9838411	179169899	rs13088298	179397713	0.726178	-0.041291	-0.198234	Inf	0.995647
3	rs9838411	179169899	rs13092881	178951434	0.235091	0.044898	-0.121913	Inf	0.848923
3	rs9838411	179169899	rs13094795	178946469	0.235091	0.044898	-0.121913	Inf	0.848923
3	rs9838411	179169899	rs13096133	179298338	0.79482	-0.0695999	-0.243289	Inf	0.995647
3	rs9838411	179169899	rs13320527	179223535	0.744219	-0.0624789	-0.222309	Inf	0.995647
3	rs9838411	179169899	rs1362650	179419485	0.515947	0.0003815	-0.166124	Inf	0.995647
3	rs9838411	179169899	rs1468920	179264846	0.276896	0.0509315	-0.0917952	Inf	0.861392
3	rs9838411	179169899	rs1468922	179265031	0.541155	-0.0037632	-0.174478	Inf	0.995647
3	rs9838411	179169899	rs1468923	179265081	0.541155	-0.0037632	-0.174478	Inf	0.995647
3	rs9838411	179169899	rs1468924	179265181	0.92603	-0.125445	-0.255176	Inf	0.995647
3	rs9838411	179169899	rs1542	179021806	0.702467	-0.0560832	-0.176695	Inf	0.995647
3	rs9838411	179169899	rs1607237	179232509	0.901565	-0.111149	-0.255176	Inf	0.995647
3	rs9838411	179169899	rs1861803	179270913	0.844987	-0.0754461	-0.198642	Inf	0.995647
3	rs9838411	179169899	rs1861804	179271046	0.844987	-0.0754461	-0.198642	Inf	0.995647
3	rs9838411	179169899	rs1976765	179115934	0.119067	0.0936292	-0.0451489	Inf	0.721474
3	rs9838411	179169899	rs2032700	179322389	0.517293	0.0045654	-0.167062	Inf	0.995647
3	rs9838411	179169899	rs2111278	179416846	0.74152	-0.0499652	-0.196677	Inf	0.995647
3	rs9838411	179169899	rs2111534	179372984	0.994121	-0.194147	-0.349762	Inf	0.996025
3	rs9838411	179169899	rs2287209	179391947	0.987922	-0.176662	-0.31268	Inf	0.995647
3	rs9838411	179169899	rs2287312	179352380	0.861341	-0.0831768	-0.232444	Inf	0.995647
3	rs9838411	179169899	rs2459693	179215575	0.793164	-0.0555734	-0.207866	Inf	0.995647
3	rs9838411	179169899	rs2677760	179185476	0.901442	-0.106082	-0.23975	Inf	0.995647
3	rs9838411	179169899	rs2677764	179206019	0.158396	0.121314	-0.0766691	Inf	0.763776
3	rs9838411	179169899	rs2677770	179193746	0.0360006	0.132424	0.0262069	Inf	0.53315
3	rs9838411	179169899	rs2699887	179148620	0.0360006	0.132424	0.0262069	Inf	0.53315
3	rs9838411	179169899	rs2699905	179166549	0.0360006	0.132424	0.0262069	Inf	0.53315
3	rs9838411	179169899	rs3729679	179204642	0.861341	-0.0930851	-0.207866	Inf	0.995647
3	rs9838411	179169899	rs3729692	179229537	0.371663	0.035999	-0.131383	Inf	0.995647
3	rs9838411	179169899	rs3774225	179401210	0.861341	-0.0831768	-0.232444	Inf	0.995647
3	rs9838411	179169899	rs3806685	179321963	0.89487	-0.0918717	-0.258149	Inf	0.995647
3	rs9838411	179169899	rs3853153	179389231	0.98998	-0.19814	-0.332227	Inf	0.995647
3	rs9838411	179169899	rs3961211	179407608	0.987922	-0.176662	-0.31268	Inf	0.995647
3	rs9838411	179169899	rs3976523	179381391	0.987922	-0.176662	-0.31268	Inf	0.995647
3	rs9838411	179169899	rs4245917	179045826	0.73237	-0.065313	-0.255176	Inf	0.995647
3	rs9838411	179169899	rs4256180	179054469	0.73237	-0.065313	-0.255176	Inf	0.995647
3	rs9838411	179169899	rs4362766	178962654	0.621778	-0.0255261	-0.178566	Inf	0.995647
3	rs9838411	179169899	rs4401404	179047938	0.73237	-0.065313	-0.255176	Inf	0.995647
3	rs9838411	179169899	rs4416420	179067001	0.927987	-0.13129	-0.297449	Inf	0.995647
3	rs9838411	179169899	rs4443225	178993587	0.0571429	0.425496	-0.0152315	Inf	0.595876
3	rs9838411	179169899	rs4488828	179288420	0.673049	-0.022159	-0.170433	Inf	0.995647
3	rs9838411	179169899	rs4501160	178965193	0.0445231	0.146638	0.0257051	Inf	0.53315
3	rs9838411	179169899	rs4504197	179037128	0.73237	-0.065313	-0.255176	Inf	0.995647
3	rs9838411	179169899	rs4579062	179015424	0.0445231	0.146638	0.0257051	Inf	0.53315
3	rs9838411	179169899	rs4583702	178969946	0.0305005	0.133785	0.0311715	Inf	0.53315
3	rs9838411	179169899	rs4611860	178935041	0.25848	0.0888912	-0.453967	Inf	0.848923
3	rs9838411	179169899	rs4621371	178970138	0.960176	-0.163164	-0.257861	Inf	0.995647
3	rs9838411	179169899	rs4854955	179200800	0.744219	-0.0624789	-0.222309	Inf	0.995647
3	rs9838411	179169899	rs4854957	179207079	0.7	-0.0482621	-0.397704	Inf	0.995647
3	rs9838411	179169899	rs4854984	179264705	0.276896	0.0509315	-0.0917952	Inf	0.861392
3	rs9838411	179169899	rs4854991	179279990	0.457767	0.0400312	-0.15203	Inf	0.995647
3	rs9838411	179169899	rs4855094	179160189	0.744219	-0.0624789	-0.222309	Inf	0.995647
3	rs9838411	179169899	rs4955794	179061487	0.73237	-0.065313	-0.255176	Inf	0.995647
3	rs9838411	179169899	rs4955797	178981895	0.0305005	0.133785	0.0311715	Inf	0.53315
3	rs9838411	179169899	rs4955806	179069343	0.813121	-0.0756186	-0.214066	Inf	0.995647
3	rs9838411	179169899	rs4955807	179062903	0.0445231	0.146638	0.0257051	Inf	0.53315
3	rs9838411	179169899	rs4955811	179018054	0.0571429	0.425496	-0.0152315	Inf	0.595876
3	rs9838411	179169899	rs5019580	178943818	0.25848	0.0888912	-0.453967	Inf	0.848923
3	rs9838411	179169899	rs6443607	178950188	0.0445231	0.146638	0.0257051	Inf	0.53315
3	rs9838411	179169899	rs6443629	179249792	0.702467	-0.0395879	-0.183638	Inf	0.995647
3	rs9838411	179169899	rs6443632	179264932	0.541155	-0.0033817	-0.131383	Inf	0.995647
3	rs9838411	179169899	rs6443636	179288188	0.673049	-0.022159	-0.170433	Inf	0.995647
3	rs9838411	179169899	rs6443640	179292481	0.673049	-0.022159	-0.170433	Inf	0.995647
3	rs9838411	179169899	rs6443643	179361366	0.987922	-0.176662	-0.31268	Inf	0.995647
3	rs9838411	179169899	rs6762374	178947684	0.65559	-0.0316408	-0.174478	Inf	0.995647
3	rs9838411	179169899	rs6762743	179294212	0.485886	0.0079471	-0.172209	Inf	0.995647
3	rs9838411	179169899	rs6769215	179037328	0.73237	-0.065313	-0.255176	Inf	0.995647
3	rs9838411	179169899	rs6772028	179067761	0.0445231	0.146638	0.0257051	Inf	0.53315
3	rs9838411	179169899	rs6776229	179297987	0.431035	0.025956	-0.154891	Inf	0.995647
3	rs9838411	179169899	rs6781173	179270776	0.259343	0.0813043	-0.141895	Inf	0.848923
3	rs9838411	179169899	rs6784495	179074816	0.0360006	0.132424	0.0262069	Inf	0.53315
3	rs9838411	179169899	rs6786049	179241356	0.484053	0.0098835	-0.165527	Inf	0.995647
3	rs9838411	179169899	rs6786409	179327705	0.978518	-0.161759	-0.31268	Inf	0.995647
3	rs9838411	179169899	rs6787571	178992797	0.972188	-0.163462	-0.349762	Inf	0.995647
3	rs9838411	179169899	rs6790867	179020644	0.0445231	0.146638	0.0257051	Inf	0.53315
3	rs9838411	179169899	rs6791364	178994104	0.517293	0.0205669	-0.231942	Inf	0.995647
3	rs9838411	179169899	rs6793893	179030243	0.0445231	0.146638	0.0257051	Inf	0.53315
3	rs9838411	179169899	rs6794192	179310025	0.978518	-0.161759	-0.31268	Inf	0.995647
3	rs9838411	179169899	rs6794279	178970420	0.385714	0.0686781	-0.312329	Inf	0.995647
3	rs9838411	179169899	rs6797848	178968251	0.406767	0.0431001	-0.196677	Inf	0.995647
3	rs9838411	179169899	rs6799756	179245109	0.484053	0.0098835	-0.165527	Inf	0.995647
3	rs9838411	179169899	rs6800015	179061758	0.0445231	0.146638	0.0257051	Inf	0.53315
3	rs9838411	179169899	rs6800994	178972456	0.972188	-0.163462	-0.349762	Inf	0.995647
3	rs9838411	179169899	rs6804195	179077009	0.744219	-0.0624789	-0.222309	Inf	0.995647
3	rs9838411	179169899	rs6804758	179352666	0.994121	-0.194147	-0.349762	Inf	0.996025
3	rs9838411	179169899	rs6805876	179340714	0.987695	-0.182468	-0.332227	Inf	0.995647
3	rs9838411	179169899	rs7424	179017424	0.385714	0.0686781	-0.312329	Inf	0.995647
3	rs9838411	179169899	rs7433609	179046675	0.73237	-0.065313	-0.255176	Inf	0.995647
3	rs9838411	179169899	rs7610174	179324187	0.809542	-0.0906249	-0.207866	Inf	0.995647
3	rs9838411	179169899	rs7610252	178996561	0.604508	-0.0145382	-0.191116	Inf	0.995647
3	rs9838411	179169899	rs7611854	178971807	0.406767	0.0431001	-0.196677	Inf	0.995647
3	rs9838411	179169899	rs7612363	179002440	0.0445231	0.146638	0.0257051	Inf	0.53315
3	rs9838411	179169899	rs7620017	179357675	0.987922	-0.176662	-0.31268	Inf	0.995647
3	rs9838411	179169899	rs7628077	179296072	0.485886	0.0079471	-0.172209	Inf	0.995647
3	rs9838411	179169899	rs7629064	179028837	0.0571429	0.425496	-0.0152315	Inf	0.595876
3	rs9838411	179169899	rs7633318	179023696	0.0573142	0.133651	-0.0338018	Inf	0.595876
3	rs9838411	179169899	rs7636818	179304327	0.674474	-0.0366948	-0.223066	Inf	0.995647
3	rs9838411	179169899	rs7639391	179016334	0.0445231	0.146638	0.0257051	Inf	0.53315
3	rs9838411	179169899	rs7641889	179168821	0.119067	0.0936292	-0.0451489	Inf	0.721474
3	rs9838411	179169899	rs7644501	179327971	0.809542	-0.0906249	-0.207866	Inf	0.995647
3	rs9838411	179169899	rs7645220	178961963	0.65559	-0.0316408	-0.174478	Inf	0.995647
3	rs9838411	179169899	rs7645550	179250846	0.73237	-0.0754461	-0.197732	Inf	0.995647
3	rs9838411	179169899	rs7645810	179258419	0.140904	0.121488	-0.0544675	Inf	0.748848
3	rs9838411	179169899	rs7648422	179258911	0.486136	0.00608245	-0.153085	Inf	0.995647
3	rs9838411	179169899	rs7651265	179175241	0.278632	0.0624789	-0.0801263	Inf	0.861392
3	rs9838411	179169899	rs7652946	178987161	0.0445231	0.146638	0.0257051	Inf	0.53315
3	rs9838411	179169899	rs9290674	178944026	0.25848	0.0888912	-0.453967	Inf	0.848923
3	rs9838411	179169899	rs9290675	179288845	0.0660588	0.132424	-0.0173188	Inf	0.595876
3	rs9838411	179169899	rs9290678	179299232	0.485886	0.0079471	-0.172209	Inf	0.995647
3	rs9838411	179169899	rs9813206	179277869	0.457767	0.0400312	-0.15203	Inf	0.995647
3	rs9838411	179169899	rs9817488	179255237	0.486136	0.00608245	-0.153085	Inf	0.995647
3	rs9838411	179169899	rs9822116	179356827	0.994121	-0.194147	-0.349762	Inf	0.996025
3	rs9838411	179169899	rs9823044	179226184	0.744219	-0.0624789	-0.222309	Inf	0.995647
3	rs9838411	179169899	rs9838117	179234719	0.119048	0.173682	-0.0917952	Inf	0.721474
3	rs9838411	179169899	rs9841497	178969644	0.0305005	0.133785	0.0311715	Inf	0.53315
3	rs9838411	179169899	rs9842103	179034990	0.604508	-0.0145382	-0.191116	Inf	0.995647
3	rs9838411	179169899	rs9856476	179278838	0.156371	0.109455	-0.0801263	Inf	0.763776
3	rs9838411	179169899	rs9861291	179073890	0.9695	-0.132424	-0.257966	Inf	0.995647
3	rs9838411	179169899	rs9862902	178964671	0.0305005	0.133785	0.0311715	Inf	0.53315
3	rs9838411	179169899	rs9865666	179375201	0.987922	-0.176662	-0.31268	Inf	0.995647
3	rs9838411	179169899	rs9866361	179190061	0.733333	-0.314601	-0.803728	Inf	0.995647
3	rs9838411	179169899	rs9872959	179246058	0.744219	-0.0624789	-0.222309	Inf	0.995647
3	rs9838411	179169899	rs9875304	179264721	0.841604	-0.118608	-0.288542	Inf	0.995647
3	rs9838411	179169899	rs9879637	178964180	0.0445231	0.146638	0.0257051	Inf	0.53315
3	rs9838411	179169899	rs9882690	178952811	0.972188	-0.163462	-0.349762	Inf	0.995647
3	rs9838411	179169899	rs9968179	179095261	0.0360006	0.132424	0.0262069	Inf	0.53315

## Sheet: SuppTable3
Supplementary Table 3: Functional annotations of candidate regulatory variants in the PIK3CA risk locus, retrieved from Haploreg v4.1 and RegulomeDB.
refsnp_id	Position	Nearest gene	Functional class	Promoter histone marks	Enhancer histone marks (H3K4me1)	DHSs	Proteins bound
rs6789706	178948073	ZMAT3	intergenic				CTCF in other cell lines
rs10804875	178961151	ZMAT3	3_prime_UTR_variant		other tissues/cell lines	other tissues/cell lines
rs4328857	178966681	ZMAT3	intron_variant	other tissues/cell lines	BRST.HMEC.35; BRST.MYO	BRST.HMEC.35; HMEC	CTCF in MCF7 and T-47D
rs6794243	178967082	ZMAT3	intron_variant	other tissues/cell lines	BRST.HMEC.35; BRST.MYO	other tissues/cell lines
rs7611854	178971807	ZMAT3	intron_variant		BRST.HMEC.35; HMEC	BRST.HMEC.35; HMEC
rs6780631	178981824	ZMAT3	intron_variant		other tissues/cell lines
rs4955797	178981895	ZMAT3	intron_variant		other tissues/cell lines
rs11918186	178982978	ZMAT3	intron_variant		BRST.HMEC.35	other tissues/cell lines
rs4579062	179015424	ZMAT3	intron_variant	other tissues/cell lines	BRST.MYO		GATA1 in other cell lines
rs7639391	179016334	ZMAT3	intron_variant	other tissues/cell lines	BRST.MYO
rs6790867	179020644	ZMAT3	intron_variant; 3_prime_UTR_variant	BRST.MYO	BRST.MYO	other tissues/cell lines
rs77173001	179021305	ZMAT3	intron_variant; 3_prime_UTR_variant	BRST.MYO	BRST.MYO	other tissues/cell lines
rs6793893	179030243	ZMAT3	intron_variant		BRST.HMEC.35; BRST.MYO
rs6794165	179030480	ZMAT3	intron_variant		BRST.HMEC.35; BRST.MYO
rs9830482	179032415	ZMAT3	intron_variant		BRST.MYO
rs9835752	179033390	ZMAT3	intron_variant		BRST.HMEC.35		GATA1 in other cell lines
rs9835765	179033405	ZMAT3	intron_variant		BRST.HMEC.35		GATA1 in other cell lines
rs201059061	179033517	ZMAT3	intron_variant	other tissues/cell lines	BRST.HMEC.35
rs11428326	179069088	ZMAT3	intron_variant	BRST.MYO; BRST.HMEC	BRST.HMEC.35; BRST.MYO; BRST.HMEC		CTCF; EBF1; PU1 in other cell lines
rs6784495	179074816	ZMAT3	intergenic		other tissues/cell lines	other tissues/cell lines	PU1,NFKB in other cell lines
rs2699893	179115214	ZMAT3, PIK3CA	intergenic		BRST.HMEC.35; BRST.HMEC	other tissues/cell lines
rs144390116	179147987	PIK3CA	intergenic	BRST.HMEC.35; BRST.MYO; BRST.HMEC	BRST.HMEC.35; BRST.MYO; BRST.HMEC	BRST.HMEC.35; HMEC
rs2699887	179148620	PIK3CA	intron_variant	BRST.HMEC.35; BRST.MYO; BRST.HMEC	BRST.HMEC	BRST.HMEC.35; BRST.HMEC	POL2 in MCF7
rs2699906	179157348	PIK3CA	intron_variant	BRST.HMEC	BRST.HMEC.35; BRST.MYO; BRST.HMEC
rs11363309	179160391	PIK3CA	intron_variant		BRST.HMEC.35; BRST.MYO
rs2699905	179166549	PIK3CA	intron_variant	other tissues/cell lines	BRST.MYO
rs73187259	179174023	PIK3CA	intron_variant		other tissues/cell lines
rs13082485	179190792	PIK3CA	intron_variant	other tissues/cell lines	BRST.MYO	other tissues/cell lines
rs870995	179195218	PIK3CA	intron_variant	other tissues/cell lines	BRST.HMEC.35; BRST.MYO	other tissues/cell lines
rs6799756	179245109	KCNMB3	intron_variant		other tissues/cell lines	other tissues/cell lines	FOXA1 in T47D
rs4854984	179264705	KCNMB3	intron_variant	other tissues/cell lines	other tissues/cell lines	other tissues/cell lines	MAX in other cell lines
rs7609570	179265852	KCNMB3	intron_variant	other tissues/cell lines	other tissues/cell lines	other tissues/cell lines	EBF1 and PU1 in other cell lines
rs7643916	179266397	KCNMB3	intron_variant	other tissues/cell lines	other tissues/cell lines	other tissues/cell lines	GATA1 in other cell lines
rs2111278	179416846	GNB4	intron_variant	other tissues/cell lines	other tissues/cell lines	other tissues/cell lines
rs13081984	179417388	GNB4	intron_variant	other tissues/cell lines	other tissues/cell lines
rs13065293	179418194	GNB4	intron_variant		other tissues/cell lines
BRST.HMEC.35 refers to Breast variant Human Mammary Epithelial Cells (vHMEC); BRST.MYO refers to Breast Myoepithelial Primary Cells; BRST.HMEC refers to HMEC Mammary Epithelial Primary Cells
Regulatory information retrieved from HaploReg v4.1

## Sheet: SuppTable4
Supplementary Table 4: Summary of METABRIC and TCGA datasets
Factor	METABRIC	TCGA
Total Number	94	178
	Median (LQ, UQ)	Median (LQ, UQ)
Age at diagnosis (years)	60.61 (50.06, 69.62)	58.13 (49.00, 67.00)
Follow-up all cases (years)	9.0 (4.2, 13.7)	1.1(0.2, 2.9)
Follow-up still living (years)	12.2 (7.9, 17.4)	0.9 (0.2, 2.6)
Vital status
Alive	47 (50%)	153 (86%)
Dead	47 (50%)	25 (14%)
Tumour size	22 (17.18, 28.75)	-
Lymph nodes positive
Number (0, 1, 2, >3)	50, 11, 12, 21	69, 27, 15, 38
Grade
I	13 (13.8%)	-
II	35 (37.2%)	-
III	44 (46.8%)	-
Stage
I	31 (33%)	56(31%)
II	27 (28.8%)	97 (54%)
III	8 (8.5%)	17 (9.6%)
IV	2 (2.1%)	8 (4.5%)
Not reported	26 (27.6%)	-
PAM50 subtype
Basal	7 (7.4%)	7 (3.9%)
HER2	14 (14.9%)	16 (9%)
Luminal A	40 (42.6%)	109 (61.2%)
Luminal B	25 (26.6%)	39 (21.9%)
Normal	8 (8.5%)	5 (2.8%)
Not reported		2 (1.1%)
iCluster
iC1	2 (2.1%)	-
iC2	6 (6.4%)	-
iC3	22 (23.4%)	-
iC4	13 (13.8%)	-
iC5	6 (6.4%)	-
iC6	2 (2.1%)	-
iC7	12 (12.8)	-
iC8	16 (17.0%)	-
iC9	10 (10.6%)	-
iC10	5 (5.3%)	-
DNAseq
reference allele reads	79.5 (51.75, 124.75)	68 (41, 112.25)
alternativeallele reads	31.5 (20, 50)	31.5 (20, 57)
RNAseq
reference allele reads	78 (44.25, 16.25)	43 (29.25, 61.75)
alternativeallele reads	39 (23.25, 56.75	24 (14.25, 42.75)

## Sheet: SuppTable5
Supplementary Table 5: Variance analysis of net mutant allelic expression.
Dataset	var_gamma	var_beta	covar
Metabric	0.205687	0.785919	0.0083936
TCGA	0.144155	0.767126	0.0887185
Both Datasets	0.159806	0.771556	0.0686381

## Sheet: SuppTable6
Supplementary Table 6: Bivariate association analysis between mutant allelic expression imbalance ratios and clinical data. Kruskal-Wallis rank sum tests were performed, and p-values were corrected per study for multiple testing using the Benjamini & Hochberg method. (iC – Integrative Clusters)
study	x	y	statistic	p_value	q-value	parameter	method
METABRIC	Grade	alpha	2.1277	0.3451	0.760462	2	Kruskal-Wallis rank sum test
METABRIC	Stage	alpha	0.95675	0.8117	0.854421	3	Kruskal-Wallis rank sum test
METABRIC	iC	alpha	16.271	0.06144	0.4096	9	Kruskal-Wallis rank sum test
METABRIC	PAM50	alpha	2.2619	0.6877	0.809059	4	Kruskal-Wallis rank sum test
METABRIC	Age	alpha	93	0.4221	0.760462	91	Kruskal-Wallis rank sum test
METABRIC	Lymph Node Count	alpha	12.898	0.4557	0.760462	13	Kruskal-Wallis rank sum test
METABRIC	Grade	gamma	2.9596	0.2277	0.760462	2	Kruskal-Wallis rank sum test
METABRIC	Stage	gamma	0.67962	0.878	0.878	3	Kruskal-Wallis rank sum test
METABRIC	iC	gamma	9.2583	0.4138	0.760462	9	Kruskal-Wallis rank sum test
METABRIC	PAM50	gamma	17.811	0.001344	0.02688	4	Kruskal-Wallis rank sum test
METABRIC	Age	gamma	90.528	0.4943	0.760462	91	Kruskal-Wallis rank sum test
METABRIC	Lymph Node Count	gamma	9.1086	0.7647	0.849667	13	Kruskal-Wallis rank sum test
TCGA	Stage	alpha	9.5157	0.1466	0.733	16	Kruskal-Wallis rank sum test
TCGA	PAM50	alpha	10.238	0.0366	0.366	4	Kruskal-Wallis rank sum test
TCGA	Age	alpha	52.848	0.4026	0.760462	51	Kruskal-Wallis rank sum test
TCGA	Lymph Node Count	alpha	16.126	0.6489	0.809059		Kruskal-Wallis rank sum test
TCGA	Stage	gamma	4.89	0.558	0.797143	6	Kruskal-Wallis rank sum test
TCGA	PAM50	gamma	3.7774	0.437	0.760462	4	Kruskal-Wallis rank sum test
TCGA	Age	gamma	47.782	0.6022	0.802933	51	Kruskal-Wallis rank sum test
TCGA	Lymph Node Count	gamma	18.507	0.4889	0.760462		Kruskal-Wallis rank sum test
